# Supplementary material for: 2-(Biphenyl-4-yl)-5-[3-(4,5,6,7-tetra­hydro­thieno[3,2-c]pyridine-5-ylsulfon­yl)thio­phen-2-yl]-1,3,4-oxa­diazole
Source: Acta Crystallogr Sect E Struct Rep Online. 2011 Sep 30;67(Pt 10):o2781–2. doi: 10.1107/S1600536811038621 (PMC3201303; doi:10.1107/S1600536811038621)
Supplement: Supplementary file 1 [file e-67-o2781-sup1.cif]

##############################################################################
#                                                                            #
# This CIF contains the data in a paper accepted for publication in          #
# Acta Crystallographica Section E. It conforms to the requirements of       #
# Notes for Authors for Acta Crystallographica Section E, and has been       #
# peer reviewed under the auspices of the IUCr Commission on Journals.       #
#                                                                            #
# Full details of the Crystallographic Information File format               #
# are given in the paper "The Crystallographic Information File (CIF):       #
# a New Standard Archive File for Crystallography" by S. R. Hall, F. H.      #
# Allen and I. D. Brown [Acta Cryst. (1991), A47, 655-685].                  #
#                                                                            #
# The current version of the core CIF dictionary is obtainable from          #
# ftp://ftp.iucr.org/pub/cif_core.dic.                                       #
#                                                                            #
# Software is freely available for graphical display of the structure(s)     #
# in this CIF. For information consult the CIF software page                 #
# http://www.iucr.org/resources/cif/software.                                #
#                                                                            #
# This file may be used for bona fide research purposes within the           #
# scientific community so long as proper attribution is given to the journal # 
# article from which it was obtained.                                        #
#                                                                            #
##############################################################################
data_global
_audit_creation_method     'form.cif (version 2.0)'
_journal_data_validation_number     ?
_journal_date_recd_electronic     2011-09-20
_journal_date_accepted     2011-09-20
_journal_name_full     'Acta Crystallographica, Section E'
_journal_year     2011
_journal_volume     67
_journal_issue     10
_journal_page_first     o2781
_journal_page_last     o2782
_journal_paper_category     QO
_journal_coeditor_code     TK2792
_publ_contact_author_name     'Prof. Fun, Hoong-Kun'
_publ_contact_author_address
;
      X-ray Crystallography Unit
      School of Physics
      Universiti Sains Malaysia
      11800 USM, Penang
      MALAYSIA
;
_publ_contact_author_email     'hkfun@usm.my'
_publ_contact_author_fax     '604 6579150'
_publ_contact_author_phone     '604 6533652'
_publ_section_title
;\
2-(Biphenyl-4-yl)-5-[3-(4,5,6,7-tetrahydrothieno[3,2-<i>c</i>]pyridine-\
5-ylsulfonyl)thiophen-2-yl]-1,3,4-oxadiazole
;
loop_
    _publ_author_name
    _publ_author_footnote
    _publ_author_address
    'Hoong-Kun Fun'
;
      Thomson Reuters ResearcherID: A-3561-2009.
;
;
      X-ray Crystallography Unit
      School of Physics
      Universiti Sains Malaysia
      11800 USM, Penang
      Malaysia
;
    'Madhukar Hemamalini' ?
;
      X-ray Crystallography Unit
      School of Physics
      Universiti Sains Malaysia
      11800 USM, Penang
      Malaysia
;
    'Sankappa Rai' ?
;
      Department of Chemistry
      Manipal Institute of Technology
      Manipal
      India
;
    'A. M.  Isloor' ?
;
      Medicinal Chemistry Division
      Department of Chemistry
      National Institute of Technology
      Karnataka
      Surathkal
      Mangalore 575 025
      India
;
    'Prakash Shetty' ?
;
      Department of Printing & Media,
      Manipal Institute of Technology
      Manipal
      India
;
data_I
_audit_creation_method     SHELXL-97
_chemical_name_systematic
;
2-(Biphenyl-4-yl)-5-[3-(4,5,6,7-tetrahydrothieno[3,2-<i>c</i>]pyridine-
5-ylsulfonyl)thiophen-2-yl]-1,3,4-oxadiazole
;
_chemical_name_common     ?
_chemical_formula_moiety     'C25 H19 N3 O3 S3'
_chemical_formula_sum     'C25 H19 N3 O3 S3'
_chemical_formula_iupac     'C25 H19 N3 O3 S3'
_chemical_formula_weight     505.61
_chemical_melting_point     ?
_symmetry_cell_setting     triclinic
_symmetry_space_group_name_H-M     'P -1'
_symmetry_space_group_name_Hall     '-P 1'
loop_
    _symmetry_equiv_pos_as_xyz
    'x, y, z'
    '-x, -y, -z'
_cell_length_a     7.91080(10)
_cell_length_b     12.09430(10)
_cell_length_c     12.9498(2)
_cell_angle_alpha     69.2530(10)
_cell_angle_beta     76.7940(10)
_cell_angle_gamma     77.4600(10)
_cell_volume     1115.30(2)
_cell_formula_units_Z     2
_cell_measurement_reflns_used     6236
_cell_measurement_theta_min     2.67
_cell_measurement_theta_max     33.50
_cell_measurement_temperature     100.0(10)
_exptl_crystal_description     block
_exptl_crystal_colour     colourless
_exptl_crystal_size_max     0.33
_exptl_crystal_size_mid     0.16
_exptl_crystal_size_min     0.09
_exptl_crystal_density_diffrn     1.506
_exptl_crystal_density_meas     ?
_exptl_crystal_density_method     'not measured'
_exptl_crystal_F_000     524
_exptl_absorpt_coefficient_mu     0.368
_exptl_absorpt_correction_type     multi-scan
_exptl_absorpt_process_details     '(SADABS; Bruker, 2009)'
_exptl_absorpt_correction_T_min     0.8885
_exptl_absorpt_correction_T_max     0.9662
_exptl_special_details
;
The crystal was placed in the cold stream of an Oxford Cryosystems Cobra
open-flow nitrogen cryostat (Cosier & Glazer, 1986) operating at
100.0(1) K.
;
_diffrn_ambient_temperature     100.0(10)
_diffrn_radiation_type     MoK\a
_diffrn_radiation_wavelength     0.71073
_diffrn_radiation_source     'fine-focus sealed tube'
_diffrn_radiation_monochromator     graphite
_diffrn_measurement_device_type
;
Bruker SMART APEXII CCD area-detector diffractometer
;
_diffrn_measurement_method     '\f and \w scans'
_diffrn_detector_area_resol_mean     .
_diffrn_reflns_number     33050
_diffrn_reflns_av_R_equivalents     0.0582
_diffrn_reflns_av_sigmaI/netI     0.0669
_diffrn_reflns_theta_min     1.82
_diffrn_reflns_theta_max     33.83
_diffrn_reflns_theta_full     33.83
_diffrn_measured_fraction_theta_max     0.989
_diffrn_measured_fraction_theta_full     0.989
_diffrn_reflns_limit_h_min     -12
_diffrn_reflns_limit_h_max     12
_diffrn_reflns_limit_k_min     -18
_diffrn_reflns_limit_k_max     18
_diffrn_reflns_limit_l_min     -19
_diffrn_reflns_limit_l_max     20
_diffrn_standards_number     0
_diffrn_standards_interval_count     .
_diffrn_standards_interval_time     .
_diffrn_standards_decay_%     ?
_refine_special_details
;
 Refinement of F^2^ against ALL reflections.  The weighted R-factor wR and
 goodness of fit S are based on F^2^, conventional R-factors R are based
 on F, with F set to zero for negative F^2^. The threshold expression of
 F^2^ > 2\s(F^2^) is used only for calculating R-factors(gt) etc. and is
 not relevant to the choice of reflections for refinement.  R-factors based
 on F^2^ are statistically about twice as large as those based on F, and R-
 factors based on ALL data will be even larger.
;
_reflns_number_total     8887
_reflns_number_gt     5904
_reflns_threshold_expression     I>2\s(I)
_refine_ls_structure_factor_coef     Fsqd
_refine_ls_matrix_type     full
_refine_ls_R_factor_all     0.0928
_refine_ls_R_factor_gt     0.0529
_refine_ls_wR_factor_gt     0.1060
_refine_ls_wR_factor_ref     0.1216
_refine_ls_goodness_of_fit_ref     1.025
_refine_ls_restrained_S_all     1.025
_refine_ls_number_reflns     8887
_refine_ls_number_parameters     307
_refine_ls_number_restraints     0
_refine_ls_hydrogen_treatment     constr
_refine_ls_weighting_scheme     calc
_refine_ls_weighting_details
         'calc w=1/[\s^2^(Fo^2^)+(0.0478P)^2^+0.3497P] where P=(Fo^2^+2Fc^2^)/3'
_atom_sites_solution_hydrogens     geom
_atom_sites_solution_primary     direct
_atom_sites_solution_secondary     difmap
_refine_ls_shift/su_max     0.001
_refine_ls_shift/su_mean     0.001
_refine_diff_density_max     0.474
_refine_diff_density_min     -0.563
_refine_ls_extinction_method     none
_refine_ls_extinction_coef     ?
loop_
    _atom_type_symbol
    _atom_type_description
    _atom_type_scat_dispersion_real
    _atom_type_scat_dispersion_imag
    _atom_type_scat_source
    'C' 'C' 0.0033 0.0016
                         'International Tables Vol C Tables 4.2.6.8 and 6.1.1.4'
    'H' 'H' 0.0000 0.0000
                         'International Tables Vol C Tables 4.2.6.8 and 6.1.1.4'
    'N' 'N' 0.0061 0.0033
                         'International Tables Vol C Tables 4.2.6.8 and 6.1.1.4'
    'O' 'O' 0.0106 0.0060
                         'International Tables Vol C Tables 4.2.6.8 and 6.1.1.4'
    'S' 'S' 0.1246 0.1234
                         'International Tables Vol C Tables 4.2.6.8 and 6.1.1.4'
_computing_data_collection     'APEX2 (Bruker, 2009)'
_computing_cell_refinement     'SAINT (Bruker, 2009)'
_computing_data_reduction     'SAINT (Bruker, 2009)'
_computing_structure_solution     'SHELXTL (Sheldrick, 2008)'
_computing_structure_refinement     'SHELXTL (Sheldrick, 2008)'
_computing_molecular_graphics     'SHELXTL (Sheldrick, 2008)'
_computing_publication_material
                             'SHELXTL (Sheldrick, 2008) and PLATON (Spek, 2009)'
loop_
    _atom_site_type_symbol
    _atom_site_label
    _atom_site_fract_x
    _atom_site_fract_y
    _atom_site_fract_z
    _atom_site_U_iso_or_equiv
    _atom_site_adp_type
    _atom_site_calc_flag
    _atom_site_refinement_flags
    _atom_site_occupancy
    _atom_site_symmetry_multiplicity
    _atom_site_disorder_assembly
    _atom_site_disorder_group
    S S1 0.68865(5) 0.88728(4) 0.30396(4) 0.01750(9) Uani d . 1 1 . .
    S S2 0.21890(5) 1.13555(4) 0.34716(4) 0.02341(10) Uani d . 1 1 . .
    S S3 0.87479(6) 0.36589(4) 0.41597(5) 0.03181(13) Uani d . 1 1 . .
    O O1 0.72380(15) 1.15330(10) 0.22602(10) 0.0197(2) Uani d . 1 1 . .
    O O2 0.79409(15) 0.90109(11) 0.37398(11) 0.0232(3) Uani d . 1 1 . .
    O O3 0.74563(16) 0.92047(11) 0.18551(11) 0.0230(3) Uani d . 1 1 . .
    N N1 0.66367(19) 1.34718(13) 0.20268(14) 0.0253(3) Uani d . 1 1 . .
    N N2 0.51049(19) 1.29548(13) 0.25770(14) 0.0250(3) Uani d . 1 1 . .
    N N3 0.66204(18) 0.74881(12) 0.34721(12) 0.0185(3) Uani d . 1 1 . .
    C C1 1.5791(2) 1.37068(16) -0.08077(16) 0.0227(3) Uani d . 1 1 . .
    H H1A 1.5056 1.4454 -0.0869 0.027 Uiso calc R 1 1 . .
    C C2 1.7532(2) 1.36806(17) -0.13241(16) 0.0252(4) Uani d . 1 1 . .
    H H2A 1.7985 1.4409 -0.1724 0.030 Uiso calc R 1 1 . .
    C C3 1.8621(2) 1.25980(18) -0.12625(18) 0.0293(4) Uani d . 1 1 . .
    H H3A 1.9800 1.2582 -0.1643 0.035 Uiso calc R 1 1 . .
    C C4 1.7966(2) 1.15442(17) -0.06408(18) 0.0290(4) Uani d . 1 1 . .
    H H4A 1.8711 1.0801 -0.0579 0.035 Uiso calc R 1 1 . .
    C C5 1.6239(2) 1.15597(16) -0.01085(16) 0.0232(4) Uani d . 1 1 . .
    H H5A 1.5816 1.0827 0.0323 0.028 Uiso calc R 1 1 . .
    C C6 1.5102(2) 1.26432(15) -0.01967(15) 0.0201(3) Uani d . 1 1 . .
    C C7 1.3224(2) 1.26503(15) 0.03247(14) 0.0192(3) Uani d . 1 1 . .
    C C8 1.2404(2) 1.16451(16) 0.05717(16) 0.0237(4) Uani d . 1 1 . .
    H H8A 1.3061 1.0961 0.0392 0.028 Uiso calc R 1 1 . .
    C C9 1.0665(2) 1.16279(16) 0.10701(16) 0.0233(4) Uani d . 1 1 . .
    H H9A 1.0143 1.0934 0.1239 0.028 Uiso calc R 1 1 . .
    C C10 0.9670(2) 1.26333(15) 0.13265(15) 0.0197(3) Uani d . 1 1 . .
    C C11 1.0453(2) 1.36463(15) 0.10693(16) 0.0214(3) Uani d . 1 1 . .
    H H11A 0.9782 1.4338 0.1228 0.026 Uiso calc R 1 1 . .
    C C12 1.2206(2) 1.36495(15) 0.05825(15) 0.0208(3) Uani d . 1 1 . .
    H H12A 1.2727 1.4343 0.0421 0.025 Uiso calc R 1 1 . .
    C C13 0.7844(2) 1.26086(15) 0.18576(15) 0.0195(3) Uani d . 1 1 . .
    C C14 0.5534(2) 1.18253(15) 0.26865(15) 0.0197(3) Uani d . 1 1 . .
    C C15 0.4398(2) 1.09154(15) 0.31380(15) 0.0186(3) Uani d . 1 1 . .
    C C16 0.4768(2) 0.97000(15) 0.32871(15) 0.0188(3) Uani d . 1 1 . .
    C C17 0.3231(2) 0.91496(16) 0.36701(16) 0.0242(4) Uani d . 1 1 . .
    H H17A 0.3234 0.8322 0.3819 0.029 Uiso calc R 1 1 . .
    C C18 0.1748(2) 0.99439(16) 0.38000(17) 0.0256(4) Uani d . 1 1 . .
    H H18A 0.0600 0.9732 0.4046 0.031 Uiso calc R 1 1 . .
    C C19 0.6485(2) 0.67707(16) 0.46603(15) 0.0224(3) Uani d . 1 1 . .
    H H19A 0.5237 0.6786 0.5020 0.027 Uiso calc R 1 1 . .
    H H19B 0.7095 0.7098 0.5051 0.027 Uiso calc R 1 1 . .
    C C20 0.7328(2) 0.55051(15) 0.47309(16) 0.0218(3) Uani d . 1 1 . .
    C C21 0.7922(2) 0.46336(18) 0.56962(18) 0.0300(4) Uani d . 1 1 . .
    H H21A 0.7774 0.4762 0.6396 0.036 Uiso calc R 1 1 . .
    C C22 0.8730(2) 0.35916(18) 0.5505(2) 0.0353(5) Uani d . 1 1 . .
    H H22A 0.9222 0.2912 0.6051 0.042 Uiso calc R 1 1 . .
    C C23 0.7665(2) 0.51108(15) 0.38342(16) 0.0220(3) Uani d . 1 1 . .
    C C24 0.7232(2) 0.58363(15) 0.26954(16) 0.0232(4) Uani d . 1 1 . .
    H H24A 0.6660 0.5368 0.2420 0.028 Uiso calc R 1 1 . .
    H H24B 0.8321 0.6043 0.2163 0.028 Uiso calc R 1 1 . .
    C C25 0.5997(2) 0.69765(15) 0.27725(16) 0.0215(3) Uani d . 1 1 . .
    H H25A 0.5965 0.7564 0.2013 0.026 Uiso calc R 1 1 . .
    H H25B 0.4793 0.6791 0.3106 0.026 Uiso calc R 1 1 . .
loop_
    _atom_site_aniso_label
    _atom_site_aniso_U_11
    _atom_site_aniso_U_22
    _atom_site_aniso_U_33
    _atom_site_aniso_U_12
    _atom_site_aniso_U_13
    _atom_site_aniso_U_23
    S1 0.01654(16) 0.01276(18) 0.0226(2) -0.00104(13) -0.00308(15) -0.00578(16)
    S2 0.01898(18) 0.0208(2) 0.0301(3) 0.00215(15) -0.00360(17) -0.01094(19)
    S3 0.0246(2) 0.0142(2) 0.0525(3) 0.00070(16) -0.0087(2) -0.0063(2)
    O1 0.0199(5) 0.0135(6) 0.0258(7) -0.0021(4) -0.0021(5) -0.0078(5)
    O2 0.0226(6) 0.0184(6) 0.0317(7) -0.0033(5) -0.0089(5) -0.0088(5)
    O3 0.0250(6) 0.0167(6) 0.0232(7) -0.0003(5) -0.0006(5) -0.0051(5)
    N1 0.0236(7) 0.0159(7) 0.0382(10) -0.0021(5) -0.0056(6) -0.0108(7)
    N2 0.0219(7) 0.0157(7) 0.0392(10) -0.0024(5) -0.0043(6) -0.0118(7)
    N3 0.0232(6) 0.0120(6) 0.0207(7) -0.0023(5) -0.0059(5) -0.0046(6)
    C1 0.0264(8) 0.0192(8) 0.0242(9) -0.0018(6) -0.0054(7) -0.0091(7)
    C2 0.0290(8) 0.0233(9) 0.0263(10) -0.0076(7) -0.0032(7) -0.0102(8)
    C3 0.0225(8) 0.0309(10) 0.0386(12) -0.0037(7) -0.0016(8) -0.0184(9)
    C4 0.0249(8) 0.0232(9) 0.0426(12) 0.0038(7) -0.0097(8) -0.0167(9)
    C5 0.0258(8) 0.0179(8) 0.0278(10) -0.0006(6) -0.0090(7) -0.0083(7)
    C6 0.0246(7) 0.0177(8) 0.0208(9) -0.0016(6) -0.0083(6) -0.0076(7)
    C7 0.0242(7) 0.0156(8) 0.0177(8) -0.0027(6) -0.0055(6) -0.0042(7)
    C8 0.0277(8) 0.0169(8) 0.0281(10) -0.0029(6) -0.0025(7) -0.0107(7)
    C9 0.0275(8) 0.0156(8) 0.0288(10) -0.0050(6) -0.0038(7) -0.0090(7)
    C10 0.0232(7) 0.0155(8) 0.0213(9) -0.0027(6) -0.0053(6) -0.0060(7)
    C11 0.0255(8) 0.0126(7) 0.0260(9) -0.0008(6) -0.0057(7) -0.0062(7)
    C12 0.0243(8) 0.0142(8) 0.0241(9) -0.0041(6) -0.0046(7) -0.0053(7)
    C13 0.0229(7) 0.0134(7) 0.0237(9) -0.0027(6) -0.0070(6) -0.0060(7)
    C14 0.0195(7) 0.0177(8) 0.0228(9) 0.0009(6) -0.0058(6) -0.0084(7)
    C15 0.0192(7) 0.0165(8) 0.0204(8) -0.0003(6) -0.0035(6) -0.0075(7)
    C16 0.0182(7) 0.0158(8) 0.0218(9) -0.0007(6) -0.0032(6) -0.0065(7)
    C17 0.0208(7) 0.0187(8) 0.0323(10) -0.0048(6) -0.0009(7) -0.0082(8)
    C18 0.0203(7) 0.0232(9) 0.0311(10) -0.0043(7) 0.0003(7) -0.0080(8)
    C19 0.0258(8) 0.0191(8) 0.0216(9) -0.0048(6) -0.0029(7) -0.0052(7)
    C20 0.0199(7) 0.0161(8) 0.0262(9) -0.0056(6) -0.0056(7) -0.0001(7)
    C21 0.0296(9) 0.0261(10) 0.0310(11) -0.0134(7) -0.0100(8) 0.0032(8)
    C22 0.0275(9) 0.0190(9) 0.0505(14) -0.0079(7) -0.0179(9) 0.0094(9)
    C23 0.0174(7) 0.0134(8) 0.0328(10) -0.0033(6) -0.0038(7) -0.0042(7)
    C24 0.0266(8) 0.0163(8) 0.0281(10) -0.0031(6) -0.0039(7) -0.0091(7)
    C25 0.0252(8) 0.0169(8) 0.0248(9) -0.0021(6) -0.0095(7) -0.0070(7)
_geom_special_details
;
 All s.u.'s (except the s.u. in the dihedral angle between two l.s. planes)
 are estimated using the full covariance matrix.  The cell s.u.'s are taken
 into account individually in the estimation of s.u.'s in distances, angles
 and torsion angles; correlations between s.u.'s in cell parameters are only
 used when they are defined by crystal symmetry.  An approximate (isotropic)
 treatment of cell s.u.'s is used for estimating s.u.'s involving l.s. planes.
;
loop_
    _geom_bond_atom_site_label_1
    _geom_bond_atom_site_label_2
    _geom_bond_site_symmetry_2
    _geom_bond_distance
    _geom_bond_publ_flag
    S1 O3 . 1.4295(13) ?
    S1 O2 . 1.4350(12) ?
    S1 N3 . 1.6116(14) ?
    S1 C16 . 1.7793(16) ?
    S2 C18 . 1.7012(19) ?
    S2 C15 . 1.7138(16) ?
    S3 C22 . 1.712(3) ?
    S3 C23 . 1.7270(17) ?
    O1 C14 . 1.3561(19) ?
    O1 C13 . 1.367(2) ?
    N1 C13 . 1.298(2) ?
    N1 N2 . 1.409(2) ?
    N2 C14 . 1.298(2) ?
    N3 C19 . 1.467(2) ?
    N3 C25 . 1.477(2) ?
    C1 C2 . 1.386(2) ?
    C1 C6 . 1.401(2) ?
    C1 H1A . 0.9500 ?
    C2 C3 . 1.389(3) ?
    C2 H2A . 0.9500 ?
    C3 C4 . 1.382(3) ?
    C3 H3A . 0.9500 ?
    C4 C5 . 1.382(3) ?
    C4 H4A . 0.9500 ?
    C5 C6 . 1.403(2) ?
    C5 H5A . 0.9500 ?
    C6 C7 . 1.484(2) ?
    C7 C12 . 1.400(2) ?
    C7 C8 . 1.405(2) ?
    C8 C9 . 1.381(2) ?
    C8 H8A . 0.9500 ?
    C9 C10 . 1.400(2) ?
    C9 H9A . 0.9500 ?
    C10 C11 . 1.393(2) ?
    C10 C13 . 1.453(2) ?
    C11 C12 . 1.387(2) ?
    C11 H11A . 0.9500 ?
    C12 H12A . 0.9500 ?
    C14 C15 . 1.447(2) ?
    C15 C16 . 1.386(2) ?
    C16 C17 . 1.417(2) ?
    C17 C18 . 1.365(2) ?
    C17 H17A . 0.9500 ?
    C18 H18A . 0.9500 ?
    C19 C20 . 1.510(2) ?
    C19 H19A . 0.9900 ?
    C19 H19B . 0.9900 ?
    C20 C23 . 1.357(3) ?
    C20 C21 . 1.419(3) ?
    C21 C22 . 1.363(3) ?
    C21 H21A . 0.9500 ?
    C22 H22A . 0.9500 ?
    C23 C24 . 1.499(3) ?
    C24 C25 . 1.528(2) ?
    C24 H24A . 0.9900 ?
    C24 H24B . 0.9900 ?
    C25 H25A . 0.9900 ?
    C25 H25B . 0.9900 ?
loop_
    _geom_angle_atom_site_label_1
    _geom_angle_atom_site_label_2
    _geom_angle_atom_site_label_3
    _geom_angle_site_symmetry_1
    _geom_angle_site_symmetry_3
    _geom_angle
    _geom_angle_publ_flag
    O3 S1 O2 . . 119.80(8) ?
    O3 S1 N3 . . 107.36(7) ?
    O2 S1 N3 . . 107.62(7) ?
    O3 S1 C16 . . 107.66(8) ?
    O2 S1 C16 . . 107.45(7) ?
    N3 S1 C16 . . 106.22(8) ?
    C18 S2 C15 . . 92.10(8) ?
    C22 S3 C23 . . 91.92(9) ?
    C14 O1 C13 . . 102.72(12) ?
    C13 N1 N2 . . 106.34(14) ?
    C14 N2 N1 . . 105.78(14) ?
    C19 N3 C25 . . 114.76(13) ?
    C19 N3 S1 . . 121.74(11) ?
    C25 N3 S1 . . 121.27(12) ?
    C2 C1 C6 . . 120.71(16) ?
    C2 C1 H1A . . 119.6 ?
    C6 C1 H1A . . 119.6 ?
    C1 C2 C3 . . 120.59(18) ?
    C1 C2 H2A . . 119.7 ?
    C3 C2 H2A . . 119.7 ?
    C4 C3 C2 . . 119.14(17) ?
    C4 C3 H3A . . 120.4 ?
    C2 C3 H3A . . 120.4 ?
    C5 C4 C3 . . 120.74(17) ?
    C5 C4 H4A . . 119.6 ?
    C3 C4 H4A . . 119.6 ?
    C4 C5 C6 . . 120.89(17) ?
    C4 C5 H5A . . 119.6 ?
    C6 C5 H5A . . 119.6 ?
    C1 C6 C5 . . 117.87(16) ?
    C1 C6 C7 . . 121.56(15) ?
    C5 C6 C7 . . 120.56(16) ?
    C12 C7 C8 . . 117.65(15) ?
    C12 C7 C6 . . 121.74(15) ?
    C8 C7 C6 . . 120.61(15) ?
    C9 C8 C7 . . 121.50(15) ?
    C9 C8 H8A . . 119.2 ?
    C7 C8 H8A . . 119.2 ?
    C8 C9 C10 . . 120.02(16) ?
    C8 C9 H9A . . 120.0 ?
    C10 C9 H9A . . 120.0 ?
    C11 C10 C9 . . 119.27(15) ?
    C11 C10 C13 . . 120.89(15) ?
    C9 C10 C13 . . 119.84(15) ?
    C12 C11 C10 . . 120.28(15) ?
    C12 C11 H11A . . 119.9 ?
    C10 C11 H11A . . 119.9 ?
    C11 C12 C7 . . 121.25(16) ?
    C11 C12 H12A . . 119.4 ?
    C7 C12 H12A . . 119.4 ?
    N1 C13 O1 . . 112.21(15) ?
    N1 C13 C10 . . 129.83(16) ?
    O1 C13 C10 . . 117.95(14) ?
    N2 C14 O1 . . 112.94(15) ?
    N2 C14 C15 . . 127.56(15) ?
    O1 C14 C15 . . 119.40(14) ?
    C16 C15 C14 . . 130.54(15) ?
    C16 C15 S2 . . 111.12(12) ?
    C14 C15 S2 . . 118.16(12) ?
    C15 C16 C17 . . 112.11(14) ?
    C15 C16 S1 . . 126.07(13) ?
    C17 C16 S1 . . 121.82(13) ?
    C18 C17 C16 . . 112.37(16) ?
    C18 C17 H17A . . 123.8 ?
    C16 C17 H17A . . 123.8 ?
    C17 C18 S2 . . 112.29(13) ?
    C17 C18 H18A . . 123.9 ?
    S2 C18 H18A . . 123.9 ?
    N3 C19 C20 . . 107.80(14) ?
    N3 C19 H19A . . 110.1 ?
    C20 C19 H19A . . 110.1 ?
    N3 C19 H19B . . 110.1 ?
    C20 C19 H19B . . 110.1 ?
    H19A C19 H19B . . 108.5 ?
    C23 C20 C21 . . 113.21(17) ?
    C23 C20 C19 . . 122.01(16) ?
    C21 C20 C19 . . 124.71(17) ?
    C22 C21 C20 . . 112.31(19) ?
    C22 C21 H21A . . 123.8 ?
    C20 C21 H21A . . 123.8 ?
    C21 C22 S3 . . 111.67(16) ?
    C21 C22 H22A . . 124.2 ?
    S3 C22 H22A . . 124.2 ?
    C20 C23 C24 . . 125.40(15) ?
    C20 C23 S3 . . 110.88(14) ?
    C24 C23 S3 . . 123.68(13) ?
    C23 C24 C25 . . 108.88(14) ?
    C23 C24 H24A . . 109.9 ?
    C25 C24 H24A . . 109.9 ?
    C23 C24 H24B . . 109.9 ?
    C25 C24 H24B . . 109.9 ?
    H24A C24 H24B . . 108.3 ?
    N3 C25 C24 . . 109.48(13) ?
    N3 C25 H25A . . 109.8 ?
    C24 C25 H25A . . 109.8 ?
    N3 C25 H25B . . 109.8 ?
    C24 C25 H25B . . 109.8 ?
    H25A C25 H25B . . 108.2 ?
loop_
    _geom_torsion_atom_site_label_1
    _geom_torsion_atom_site_label_2
    _geom_torsion_atom_site_label_3
    _geom_torsion_atom_site_label_4
    _geom_torsion_site_symmetry_1
    _geom_torsion_site_symmetry_2
    _geom_torsion_site_symmetry_3
    _geom_torsion_site_symmetry_4
    _geom_torsion
    _geom_torsion_publ_flag
    C13 N1 N2 C14 . . . . -0.1(2) ?
    O3 S1 N3 C19 . . . . 163.96(12) ?
    O2 S1 N3 C19 . . . . 33.75(15) ?
    C16 S1 N3 C19 . . . . -81.09(14) ?
    O3 S1 N3 C25 . . . . -33.90(14) ?
    O2 S1 N3 C25 . . . . -164.11(12) ?
    C16 S1 N3 C25 . . . . 81.06(14) ?
    C6 C1 C2 C3 . . . . 1.2(3) ?
    C1 C2 C3 C4 . . . . -2.6(3) ?
    C2 C3 C4 C5 . . . . 1.6(3) ?
    C3 C4 C5 C6 . . . . 0.8(3) ?
    C2 C1 C6 C5 . . . . 1.2(3) ?
    C2 C1 C6 C7 . . . . -177.54(16) ?
    C4 C5 C6 C1 . . . . -2.2(3) ?
    C4 C5 C6 C7 . . . . 176.57(16) ?
    C1 C6 C7 C12 . . . . -22.9(3) ?
    C5 C6 C7 C12 . . . . 158.41(17) ?
    C1 C6 C7 C8 . . . . 156.82(17) ?
    C5 C6 C7 C8 . . . . -21.9(3) ?
    C12 C7 C8 C9 . . . . -1.2(3) ?
    C6 C7 C8 C9 . . . . 179.15(17) ?
    C7 C8 C9 C10 . . . . 0.9(3) ?
    C8 C9 C10 C11 . . . . 0.3(3) ?
    C8 C9 C10 C13 . . . . -179.58(17) ?
    C9 C10 C11 C12 . . . . -1.1(3) ?
    C13 C10 C11 C12 . . . . 178.72(17) ?
    C10 C11 C12 C7 . . . . 0.8(3) ?
    C8 C7 C12 C11 . . . . 0.3(3) ?
    C6 C7 C12 C11 . . . . 179.98(16) ?
    N2 N1 C13 O1 . . . . -0.2(2) ?
    N2 N1 C13 C10 . . . . -179.90(17) ?
    C14 O1 C13 N1 . . . . 0.41(19) ?
    C14 O1 C13 C10 . . . . -179.86(15) ?
    C11 C10 C13 N1 . . . . 10.6(3) ?
    C9 C10 C13 N1 . . . . -169.55(18) ?
    C11 C10 C13 O1 . . . . -169.08(15) ?
    C9 C10 C13 O1 . . . . 10.8(2) ?
    N1 N2 C14 O1 . . . . 0.4(2) ?
    N1 N2 C14 C15 . . . . -175.96(17) ?
    C13 O1 C14 N2 . . . . -0.48(19) ?
    C13 O1 C14 C15 . . . . 176.18(15) ?
    N2 C14 C15 C16 . . . . -179.39(18) ?
    O1 C14 C15 C16 . . . . 4.5(3) ?
    N2 C14 C15 S2 . . . . 5.9(3) ?
    O1 C14 C15 S2 . . . . -170.19(12) ?
    C18 S2 C15 C16 . . . . -0.32(14) ?
    C18 S2 C15 C14 . . . . 175.35(15) ?
    C14 C15 C16 C17 . . . . -174.82(18) ?
    S2 C15 C16 C17 . . . . 0.16(19) ?
    C14 C15 C16 S1 . . . . 5.0(3) ?
    S2 C15 C16 S1 . . . . 179.99(10) ?
    O3 S1 C16 C15 . . . . -71.56(17) ?
    O2 S1 C16 C15 . . . . 58.74(17) ?
    N3 S1 C16 C15 . . . . 173.69(15) ?
    O3 S1 C16 C17 . . . . 108.25(16) ?
    O2 S1 C16 C17 . . . . -121.45(15) ?
    N3 S1 C16 C17 . . . . -6.50(17) ?
    C15 C16 C17 C18 . . . . 0.1(2) ?
    S1 C16 C17 C18 . . . . -179.69(14) ?
    C16 C17 C18 S2 . . . . -0.4(2) ?
    C15 S2 C18 C17 . . . . 0.41(16) ?
    C25 N3 C19 C20 . . . . 50.82(18) ?
    S1 N3 C19 C20 . . . . -145.95(12) ?
    N3 C19 C20 C23 . . . . -16.1(2) ?
    N3 C19 C20 C21 . . . . 160.65(16) ?
    C23 C20 C21 C22 . . . . 0.9(2) ?
    C19 C20 C21 C22 . . . . -176.09(16) ?
    C20 C21 C22 S3 . . . . -0.7(2) ?
    C23 S3 C22 C21 . . . . 0.29(15) ?
    C21 C20 C23 C24 . . . . -178.48(16) ?
    C19 C20 C23 C24 . . . . -1.4(3) ?
    C21 C20 C23 S3 . . . . -0.71(19) ?
    C19 C20 C23 S3 . . . . 176.41(13) ?
    C22 S3 C23 C20 . . . . 0.25(14) ?
    C22 S3 C23 C24 . . . . 178.07(15) ?
    C20 C23 C24 C25 . . . . -12.7(2) ?
    S3 C23 C24 C25 . . . . 169.83(12) ?
    C19 N3 C25 C24 . . . . -67.81(18) ?
    S1 N3 C25 C24 . . . . 128.87(14) ?
    C23 C24 C25 N3 . . . . 43.51(19) ?
loop_
    _geom_hbond_atom_site_label_D
    _geom_hbond_atom_site_label_H
    _geom_hbond_atom_site_label_A
    _geom_hbond_site_symmetry_A
    _geom_hbond_distance_DH
    _geom_hbond_distance_HA
    _geom_hbond_distance_DA
    _geom_hbond_angle_DHA
    _geom_hbond_publ_flag
    C24 H24A N1 1_545 0.99 2.52 3.417(2) 150 yes
