# Supplementary material for: 2-(Biphenyl-4-yl)-5-[3-(4,5,6,7-tetra­hydro­thieno[3,2-c]pyridine-5-ylsulfon­yl)thio­phen-2-yl]-1,3,4-oxa­diazole
Source: Acta Crystallogr Sect E Struct Rep Online. 2011 Sep 30;67(Pt 10):o2781–2. doi: 10.1107/S1600536811038621 (PMC3201303; doi:10.1107/S1600536811038621)
Supplement: Supplementary file 2 [file e-67-o2781-Isup2.hkl]

#
# h,k,l, Fc-squared, Fo-squared, sigma(Fo-squared) and status flag
#
data_I
_shelx_title ' sr1a_0m in P-1 (100K)'
_shelx_refln_list_code          4
_shelx_F_calc_maximum      159.47
_exptl_crystal_F_000       524.00
_reflns_d_resolution_high  0.6384
 
loop_
 _symmetry_equiv_pos_as_xyz
 'x, y, z'
 '-x, -y, -z'
 
_cell_length_a     7.9108
_cell_length_b    12.0943
_cell_length_c    12.9498
_cell_angle_alpha  69.253
_cell_angle_beta   76.794
_cell_angle_gamma  77.460
 
_shelx_F_squared_multiplier     1.000
 
loop_
 _refln_index_h
 _refln_index_k
 _refln_index_l
 _refln_F_squared_calc
 _refln_F_squared_meas
 _refln_F_squared_sigma
 _refln_observed_status
   1   0   0     1179.60     1284.18     15.49 o
   2   0   0    12300.08    12745.79     95.33 o
   3   0   0      177.09      183.02      3.86 o
   4   0   0     1333.89     1563.07     12.78 o
   5   0   0       93.35       95.00      3.51 o
   6   0   0        5.35        5.26      3.09 o
   7   0   0      120.06       98.25      5.88 o
   8   0   0        0.07       -1.05      3.28 o
   9   0   0      370.06      370.92     12.79 o
  10   0   0        6.44        6.57      4.88 o
  11   0   0      303.75      336.74     18.89 o
 -11   1   0       14.10       24.99      7.34 o
 -10   1   0       85.94       89.19      8.64 o
  -9   1   0      121.75      143.55      9.46 o
  -8   1   0      763.51      719.32     15.39 o
  -7   1   0        0.04        6.56      2.96 o
  -6   1   0      846.38      830.43     13.06 o
  -5   1   0      229.53      212.85      8.15 o
  -4   1   0     1350.81     1410.38     13.31 o
  -3   1   0     1237.65     1316.39     12.94 o
  -2   1   0     3355.38     3206.69     29.01 o
  -1   1   0       27.56       34.79      3.02 o
   0   1   0      330.12      344.08      4.33 o
   1   1   0     2654.61     2823.81     28.81 o
   2   1   0      521.44      549.81      9.69 o
   3   1   0     2345.54     2307.04     22.40 o
   4   1   0        0.74       -1.36      1.36 o
   5   1   0       39.09       32.81      3.36 o
   6   1   0      217.69      226.06      5.37 o
   7   1   0      193.85      201.50      7.14 o
   8   1   0      149.76      154.85     13.28 o
   9   1   0      283.07      270.75     11.19 o
  10   1   0        7.95        5.43      5.28 o
  11   1   0       19.13       27.95      7.80 o
 -11   2   0       80.54       89.41     27.79 o
 -10   2   0      436.17      407.58     22.87 o
  -9   2   0       47.24       48.98      6.52 o
  -8   2   0      299.13      306.76     11.96 o
  -7   2   0       16.09       13.65      3.51 o
  -6   2   0      316.99      334.81      9.37 o
  -5   2   0       14.23        9.66      1.79 o
  -4   2   0       30.84       33.05      2.73 o
  -3   2   0      401.11      415.69     10.03 o
  -2   2   0      100.62       92.14      3.85 o
  -1   2   0     6764.03     6693.99    107.36 o
   0   2   0     2783.54     2819.93     56.99 o
   1   2   0     2656.98     2874.64     37.51 o
   2   2   0     6803.09     7398.12     51.15 o
   3   2   0       32.85       45.70      3.30 o
   4   2   0      757.14      818.08     11.22 o
   5   2   0       37.80       43.21      3.49 o
   6   2   0        0.48        4.23      2.27 o
   7   2   0       94.04       79.00      4.45 o
   8   2   0       87.01       86.58      8.12 o
   9   2   0        1.48        1.20      4.99 o
  10   2   0      422.31      442.64     13.55 o
  11   2   0        7.23       12.89      6.29 o
  12   2   0       91.02       88.12     13.69 o
 -11   3   0        5.53       16.35     11.40 o
 -10   3   0        4.76        7.43      5.98 o
  -9   3   0       67.83       58.68      7.36 o
  -8   3   0      161.82      158.36     13.81 o
  -7   3   0      301.65      319.69     15.91 o
  -6   3   0      518.16      476.56     12.79 o
  -5   3   0      255.95      290.72      8.40 o
  -4   3   0     1818.06     1819.45     22.95 o
  -3   3   0     2794.82     2721.31     23.54 o
  -2   3   0     5230.62     5444.07     40.21 o
  -1   3   0     1353.04     1296.92     13.81 o
   0   3   0       11.01       15.53      3.62 o
   1   3   0     1491.52     1551.17     43.16 o
   2   3   0     2157.54     2243.98     20.04 o
   3   3   0      727.43      759.37     10.87 o
   4   3   0     1135.29     1104.20     13.53 o
   5   3   0     2818.84     2942.90     25.36 o
   7   3   0        5.30        3.81      2.46 o
   8   3   0      189.49      217.87     10.99 o
   9   3   0        1.12       -3.67      3.67 o
  10   3   0       34.60       44.94      5.97 o
  11   3   0       42.62       40.39      8.93 o
  12   3   0       48.64       62.67     12.57 o
 -11   4   0       56.21       54.64     18.10 o
 -10   4   0       17.98       15.29      7.32 o
  -9   4   0      456.15      439.57     24.73 o
  -8   4   0       41.53       38.33      6.22 o
  -7   4   0        6.48        7.66      4.06 o
  -6   4   0      417.73      392.33     16.24 o
  -5   4   0       14.89       19.77      3.81 o
  -4   4   0       38.04       38.43      3.91 o
  -3   4   0       54.64       66.99      4.57 o
  -2   4   0      740.47      752.75     11.36 o
  -1   4   0       25.22       27.42      2.74 o
   0   4   0     7703.92     7474.96     49.08 o
   1   4   0      658.34      669.49      8.88 o
   2   4   0     6907.29     7428.32     94.83 o
   3   4   0       34.16       66.43      3.49 o
   4   4   0      229.98      278.44      6.98 o
   5   4   0       36.77       41.39      5.58 o
   6   4   0       86.15       80.77      5.30 o
   7   4   0       92.67      260.86     24.76 o
   8   4   0        3.47        8.35      4.07 o
   9   4   0       49.98       74.57      8.35 o
  10   4   0       20.89       19.19      6.80 o
  11   4   0       55.56       49.94     12.40 o
  12   4   0       19.13       12.22     10.69 o
 -10   5   0      108.40       96.71     11.95 o
  -9   5   0        4.81       11.12      5.97 o
  -8   5   0      360.45      344.31     16.51 o
  -7   5   0       18.62       13.54      4.55 o
  -6   5   0     1356.29     1271.31     32.19 o
  -5   5   0      298.07      276.66     10.54 o
  -4   5   0       18.24       20.10      3.77 o
  -3   5   0       31.90       38.32      5.39 o
  -2   5   0        6.02        1.27      2.42 o
  -1   5   0     1922.21     2014.37     16.51 o
   0   5   0     2288.57     2371.30     18.83 o
   1   5   0      140.06      136.20      5.76 o
   2   5   0     2943.65     3290.47     33.94 o
   3   5   0      747.85      703.54      8.42 o
   4   5   0     1010.77     1093.33     12.52 o
   5   5   0      440.83      440.53      8.97 o
   6   5   0      423.99      441.25      9.81 o
   7   5   0      878.53      896.91     14.06 o
   8   5   0        8.63        7.11      3.56 o
   9   5   0      248.38      263.65     13.32 o
  10   5   0       25.40       18.18      8.74 o
  11   5   0      278.19      319.98     20.47 o
 -10   6   0      226.56      210.36     23.38 o
  -9   6   0       12.68        8.28      6.97 o
  -8   6   0      197.18      181.91     15.94 o
  -7   6   0       35.94       36.32      7.18 o
  -6   6   0       31.16       29.29      6.50 o
  -5   6   0      360.57      318.49     14.03 o
  -4   6   0       48.61       51.97      5.47 o
  -3   6   0      272.87      248.72      8.55 o
  -2   6   0       76.42      104.53      5.26 o
  -1   6   0     1898.93     1836.19     16.36 o
   0   6   0       34.88       36.73      2.67 o
   1   6   0     3777.76     3804.41     33.25 o
   2   6   0       36.32       84.73      5.00 o
   3   6   0      303.92      329.39      6.51 o
   4   6   0       43.48       40.69      2.92 o
   5   6   0       24.06       20.65      3.77 o
   6   6   0      973.20     1014.29     15.01 o
   7   6   0      197.40      203.43      8.30 o
   8   6   0        8.95       10.77      6.00 o
   9   6   0       18.48       51.44     12.72 o
  10   6   0       91.95       87.23     13.80 o
  11   6   0       20.88       38.19     21.67 o
 -10   7   0       54.02       54.94     16.41 o
  -9   7   0        3.20        7.44      7.67 o
  -8   7   0        5.40       10.25      6.82 o
  -7   7   0      982.12      952.62     23.71 o
  -6   7   0       78.06       79.43      8.77 o
  -5   7   0       57.98       45.58      6.05 o
  -4   7   0      404.79      411.99     11.93 o
  -3   7   0      302.91      292.11      9.71 o
  -2   7   0      145.31      173.06      7.23 o
  -1   7   0     1445.16     1435.71     14.84 o
   0   7   0      106.71      106.28      4.93 o
   1   7   0      132.17      165.37      5.96 o
   2   7   0     1104.40     1162.03     18.85 o
   3   7   0      265.28      281.57      8.58 o
   4   7   0      758.05      803.25     13.26 o
   5   7   0       45.02       34.16      4.11 o
   6   7   0        1.09        4.67      3.37 o
   7   7   0       91.49       81.48      7.34 o
   8   7   0      240.19      256.85     13.71 o
   9   7   0      662.35      711.69     24.86 o
  10   7   0      124.37      136.96     19.34 o
  -9   8   0      150.01      144.76     27.06 o
  -8   8   0       18.97       10.49      7.67 o
  -7   8   0      144.89      128.37     12.17 o
  -6   8   0       80.80       71.69      9.20 o
  -5   8   0      140.70      162.56     10.50 o
  -4   8   0        0.66        2.33      4.00 o
  -3   8   0        5.15       -3.55      5.20 o
  -2   8   0      153.36      157.95      7.86 o
  -1   8   0      176.67      168.68      7.93 o
   0   8   0     2798.09     2615.95     25.83 o
   1   8   0      876.39      922.49     13.70 o
   2   8   0     1420.21     1403.71     22.90 o
   3   8   0      244.53      288.94      9.85 o
   4   8   0       78.44       66.33      6.64 o
   5   8   0      128.44       96.01      8.15 o
   6   8   0       51.20       47.87      5.86 o
   7   8   0       45.41       52.51      7.88 o
   8   8   0        1.16        1.17      5.11 o
   9   8   0      270.17      259.43     61.79 o
  -9   9   0       11.84       24.30     13.45 o
  -8   9   0      443.85      452.50     23.41 o
  -7   9   0      175.86      201.16     14.93 o
  -6   9   0      718.96      698.59     20.54 o
  -5   9   0        2.55        5.75      4.69 o
  -4   9   0        0.43        2.67      4.17 o
  -3   9   0        2.68       -0.65      3.49 o
  -2   9   0      572.95      541.24     16.38 o
  -1   9   0      502.54      501.40     14.72 o
   0   9   0       43.77       52.77      5.09 o
   1   9   0      159.98      167.44      8.09 o
   2   9   0       20.75       18.92      5.08 o
   3   9   0      744.22      720.76     24.21 o
   4   9   0      190.52      150.85      9.74 o
   5   9   0       88.24      108.63      8.89 o
   6   9   0        4.11       -1.70      4.24 o
   7   9   0       70.69       35.70      9.15 o
   8   9   0        7.33        5.21      6.85 o
   9   9   0      122.01      100.52     22.26 o
  10   9   0        4.21       -0.98     11.49 o
  -8  10   0      121.28      144.28     22.59 o
  -7  10   0       52.13       68.63     21.06 o
  -6  10   0       13.21       22.16     11.45 o
  -5  10   0      129.42       95.01     11.80 o
  -4  10   0        0.13       -0.88      6.00 o
  -3  10   0       34.70       34.40      7.58 o
  -2  10   0      105.71      103.56     10.07 o
  -1  10   0      108.25      104.83      8.73 o
   0  10   0      563.59      569.51     13.63 o
   1  10   0     1908.95     1893.14     33.63 o
   2  10   0       68.89       76.77      8.70 o
   3  10   0        3.53        6.52      4.65 o
   4  10   0        2.36        0.83      3.64 o
   5  10   0       71.85       80.88     15.88 o
   6  10   0      207.69      184.03     26.12 o
   7  10   0       53.20       66.86     18.05 o
   8  10   0      112.88       97.00     21.71 o
   9  10   0        2.25       -5.69     10.37 o
  10  10   0       18.62        5.95     14.17 o
  -8  11   0        2.03       38.85     19.19 o
  -7  11   0      221.81      220.99     27.23 o
  -6  11   0       11.89       28.39     12.27 o
  -5  11   0      225.56      220.78     16.69 o
  -4  11   0        8.91        7.59      6.98 o
  -3  11   0      142.93      115.36     11.43 o
  -2  11   0        7.22       16.05      6.84 o
  -1  11   0      461.75      427.37     20.44 o
   0  11   0     1125.18     1081.41     19.65 o
   1  11   0       18.66       26.28      7.30 o
   2  11   0      128.56      139.08     11.61 o
   3  11   0        7.74       -4.90     12.75 o
   4  11   0      188.78      255.63     21.10 o
   5  11   0        0.54       -0.83      7.61 o
   6  11   0        5.33       -5.73      8.86 o
   7  11   0       16.80       21.18     14.54 o
   8  11   0       16.84       16.74     14.83 o
   9  11   0      157.65      166.27     29.95 o
  10  11   0       97.58       94.71     24.05 o
  -7  12   0       22.55       63.24     20.78 o
  -6  12   0        0.43        7.64     13.69 o
  -5  12   0        3.70       13.73      8.78 o
  -4  12   0      202.25      173.07     15.52 o
  -3  12   0        0.58        1.42      6.86 o
  -2  12   0      276.78      274.80     19.27 o
  -1  12   0       51.39       56.86     10.02 o
   0  12   0        2.80        0.88      7.34 o
   1  12   0        0.36       12.85      6.44 o
   2  12   0      112.85      154.15     24.62 o
   3  12   0      549.53      574.33     55.43 o
   4  12   0      146.36      166.48     29.24 o
   5  12   0        9.83       12.55     18.35 o
   6  12   0       13.44       15.31     13.56 o
   7  12   0      135.66      131.56     25.86 o
   8  12   0       75.61       47.62     18.59 o
   9  12   0       86.44       60.27     20.96 o
  -6  13   0      505.34      522.78     39.60 o
  -5  13   0        1.72       11.91      9.75 o
  -4  13   0       31.48       38.29     11.62 o
  -3  13   0        4.76       15.54      9.16 o
  -2  13   0        0.90        2.29      8.20 o
  -1  13   0       92.28       89.51     15.24 o
   0  13   0       11.50        3.14      8.99 o
   1  13   0       23.23       14.77      8.79 o
   2  13   0        3.08       -0.35      7.92 o
   3  13   0      288.41      303.32     24.81 o
   4  13   0       49.39       35.58     11.42 o
   5  13   0      514.37      528.30     38.56 o
   6  13   0        0.05       19.30     13.59 o
   7  13   0        6.18        5.50     13.09 o
   8  13   0       36.74       32.22     17.69 o
   9  13   0       86.42       34.31     20.17 o
  -5  14   0      167.54      137.44     29.48 o
  -4  14   0        3.74        3.18     14.27 o
  -3  14   0       47.32       38.06     14.18 o
  -2  14   0        9.98        5.24     15.16 o
  -1  14   0        0.80       14.59      9.99 o
   0  14   0       31.12       66.71     20.64 o
   1  14   0      513.16      523.39     29.73 o
   2  14   0       34.04       45.37     15.96 o
   3  14   0      293.32      286.99     24.50 o
   4  14   0       11.76       10.56     13.16 o
   5  14   0       31.14        8.89     13.27 o
   6  14   0      354.85      365.39     41.50 o
   7  14   0        1.97        5.17     13.89 o
   8  14   0       82.14       76.14     24.07 o
  -4  15   0       44.12       61.57     22.42 o
  -3  15   0       14.25       20.01     16.55 o
  -2  15   0       25.05       21.80     12.67 o
  -1  15   0       89.96      120.49     18.66 o
   0  15   0      209.17      238.41     34.59 o
   1  15   0       86.09      124.76     17.69 o
   2  15   0      267.20      301.42     30.68 o
   3  15   0        6.23       11.73     17.35 o
   4  15   0      399.24      382.43     34.90 o
   5  15   0       51.59       48.91     18.78 o
   6  15   0        0.22        8.40     12.03 o
   7  15   0        3.09        9.15     14.94 o
  -3  16   0        3.88       -3.43     16.08 o
  -2  16   0        9.93       21.06     16.31 o
  -1  16   0        2.49       30.54     17.71 o
   0  16   0       27.33       22.07     17.09 o
   1  16   0       36.58       51.29     20.40 o
   2  16   0       38.51       52.42     20.81 o
   3  16   0       37.38       52.67     14.09 o
   4  16   0        1.98        0.33     14.03 o
   5  16   0       27.57       22.55     17.14 o
   6  16   0       35.37       24.88     18.54 o
  -1  17   0        0.62       13.70     18.07 o
   0  17   0        9.20       51.75     20.99 o
   1  17   0        1.64       28.97     19.31 o
   2  17   0       37.66       61.35     37.80 o
   3  17   0       85.71       25.34     18.96 o
   4  17   0       11.47       12.24     17.27 o
   5  17   0       68.53       50.23     21.26 o
  -3 -17   1       89.60       72.52     23.26 o
  -1 -17   1       23.61       44.07     19.49 o
   0 -17   1        4.84       21.39     17.39 o
  -6 -16   1        1.43       15.90     17.90 o
  -5 -16   1       62.63       24.70     17.96 o
  -4 -16   1       42.59       33.63     19.12 o
  -3 -16   1        4.54        0.50     13.70 o
  -2 -16   1       41.88       35.25     18.63 o
  -1 -16   1        0.13       23.25     14.91 o
   0 -16   1        0.02       23.03     17.07 o
   1 -16   1       62.29       65.99     23.48 o
   2 -16   1      275.49      248.32     37.69 o
   3 -16   1       47.28       48.72     22.44 o
  -7 -15   1       22.37       24.93     17.86 o
  -6 -15   1      190.75      192.48     31.69 o
  -5 -15   1      468.91      436.37     39.06 o
  -4 -15   1      372.26      415.90     44.24 o
  -3 -15   1        2.53        5.69     13.37 o
  -2 -15   1       31.83       56.00     26.28 o
  -1 -15   1        3.67        0.23     16.38 o
   0 -15   1       92.60       72.44     22.30 o
   1 -15   1       27.07       51.17     19.48 o
   2 -15   1        3.72       36.95     16.39 o
   3 -15   1       65.70      107.09     26.90 o
   4 -15   1        2.16       24.75     18.19 o
  -8 -14   1       14.32       18.23     17.20 o
  -7 -14   1       56.62       35.89     18.85 o
  -6 -14   1       39.06       53.05     20.30 o
  -5 -14   1      116.97       97.57     22.38 o
  -4 -14   1       14.43        5.63     12.02 o
  -3 -14   1       32.15       41.26     18.14 o
  -2 -14   1      213.43      237.00     66.18 o
  -1 -14   1       28.83       27.51     10.20 o
   0 -14   1        1.93        6.77     12.15 o
   1 -14   1       72.11      110.17     16.90 o
   2 -14   1      233.49      243.07     24.40 o
   3 -14   1      217.58      247.42     25.57 o
   4 -14   1       10.37       23.77     12.67 o
   5 -14   1       57.19       63.16     24.81 o
  -9 -13   1       34.37       31.40     19.53 o
  -8 -13   1       41.89       25.51     17.42 o
  -7 -13   1      302.18      349.01     40.45 o
  -6 -13   1      212.48      250.76     35.41 o
  -5 -13   1       65.73       27.36     14.31 o
  -4 -13   1       36.11       34.46     15.64 o
  -3 -13   1      116.18      136.37     30.15 o
  -2 -13   1      141.13      130.24     16.36 o
  -1 -13   1      177.54      187.29     18.90 o
   0 -13   1      229.19      220.37     19.71 o
   1 -13   1      393.52      465.54     20.59 o
   2 -13   1        9.78       27.05      9.38 o
   3 -13   1        1.22       12.43      8.76 o
   4 -13   1       99.56      107.01     15.52 o
   5 -13   1      192.12      136.99     31.24 o
   6 -13   1       37.74       52.84     27.11 o
  -9 -12   1       30.30       30.89     18.71 o
  -8 -12   1      259.48      249.51     35.51 o
  -7 -12   1       81.69       44.57     18.90 o
  -6 -12   1      302.49      341.84     38.49 o
  -5 -12   1       13.72       10.51     10.59 o
  -4 -12   1        0.94       -2.37      9.73 o
  -3 -12   1        1.14        3.12     17.00 o
  -2 -12   1        0.38       -3.99      7.35 o
  -1 -12   1       17.91       14.28      9.75 o
   0 -12   1       93.55       93.61      9.23 o
   1 -12   1      548.94      554.64     37.62 o
   2 -12   1      160.14      136.54     14.02 o
   3 -12   1      275.81      297.32     20.75 o
   4 -12   1      199.46      192.27     18.45 o
   5 -12   1       48.88       57.60     10.92 o
   6 -12   1       30.58       32.29     22.39 o
   7 -12   1       26.15       40.19     23.83 o
 -10 -11   1       43.73       58.85     22.16 o
  -9 -11   1       38.18       46.86     19.34 o
  -8 -11   1      228.70      229.54     33.33 o
  -7 -11   1      189.64      199.99     30.23 o
  -6 -11   1       79.55       97.92     21.87 o
  -5 -11   1      219.13      236.47     30.16 o
  -4 -11   1      539.19      554.17     24.58 o
  -3 -11   1       20.07       11.36      6.11 o
  -2 -11   1        0.02       16.56      5.87 o
  -1 -11   1       87.15      100.29      8.62 o
   0 -11   1      134.54      159.67     13.32 o
   1 -11   1        0.28        1.07      6.69 o
   2 -11   1      303.40      319.42     18.32 o
   3 -11   1        4.08        4.16      6.49 o
   4 -11   1        9.40       19.32      7.90 o
   5 -11   1       45.11       47.76     10.45 o
   6 -11   1        3.80       16.06     12.48 o
   7 -11   1      152.19      151.89     23.12 o
   8 -11   1        9.77        4.82     19.87 o
 -10 -10   1        4.23       10.39     16.03 o
  -9 -10   1       54.23       61.20     20.65 o
  -8 -10   1      104.56       70.55     21.05 o
  -7 -10   1        2.40        1.27     10.16 o
  -6 -10   1      218.63      242.47     30.41 o
  -5 -10   1       34.21       28.64      8.63 o
  -4 -10   1      122.08      128.34     16.11 o
  -3 -10   1       53.26       47.89      8.34 o
  -2 -10   1        4.88        7.91      7.88 o
  -1 -10   1      336.49      331.60     15.94 o
   0 -10   1      676.41      632.69     16.79 o
   1 -10   1        0.44        4.63      4.48 o
   2 -10   1      282.15      299.76     14.04 o
   3 -10   1      215.63      243.56     14.88 o
   4 -10   1      166.60      146.07     19.12 o
   5 -10   1      406.82      414.59     18.58 o
   6 -10   1        9.75       11.99     12.67 o
   7 -10   1        0.24       16.05     14.42 o
   8 -10   1      152.99      135.22     22.94 o
 -10  -9   1        6.37       -6.42     12.85 o
  -9  -9   1       65.26       76.38     15.62 o
  -8  -9   1       46.98       28.78     15.61 o
  -7  -9   1       20.45       27.09      9.96 o
  -6  -9   1        6.66       10.93      7.23 o
  -5  -9   1      417.24      390.61     16.34 o
  -4  -9   1      392.16      353.87     14.60 o
  -3  -9   1       98.16      103.09      9.84 o
  -2  -9   1      335.48      322.68     14.29 o
  -1  -9   1      173.37      176.58     12.53 o
   0  -9   1      148.39      141.85      8.38 o
   1  -9   1      630.65      609.97     15.28 o
   2  -9   1       38.95       22.23      6.82 o
   3  -9   1      165.67      160.93     11.85 o
   4  -9   1      203.67      194.95     13.85 o
   5  -9   1      165.82      166.43     10.88 o
   6  -9   1      465.91      490.51     17.63 o
   7  -9   1       46.29       48.89      9.00 o
   8  -9   1       65.18       60.06     11.65 o
   9  -9   1        0.66       20.91      9.65 o
  -9  -8   1       11.87        2.60      7.54 o
  -8  -8   1       23.21       21.81      8.87 o
  -7  -8   1      418.20      446.20     22.51 o
  -6  -8   1       81.59       82.10     14.86 o
  -5  -8   1      166.81      197.80     18.20 o
  -4  -8   1        0.07       -3.13      6.26 o
  -3  -8   1      316.07      313.59     13.55 o
  -2  -8   1       16.38       16.43      4.62 o
  -1  -8   1       53.53       63.16      6.06 o
   0  -8   1      221.36      232.74      7.54 o
   1  -8   1      241.92      249.54      9.34 o
   2  -8   1      649.52      613.60     11.32 o
   3  -8   1      216.43      204.63     12.51 o
   4  -8   1     2543.07     2336.83     35.91 o
   5  -8   1       55.52       45.53      7.42 o
   6  -8   1      207.82      196.24     16.91 o
   7  -8   1       18.77       24.47      7.51 o
   8  -8   1       36.33       39.02     11.10 o
   9  -8   1      103.46       97.90     14.15 o
 -10  -7   1       10.98       19.32     10.13 o
  -9  -7   1      116.27      123.36     14.20 o
  -8  -7   1       94.03       96.93     13.16 o
  -7  -7   1        0.19        0.35      4.21 o
  -6  -7   1      384.20      374.59     13.04 o
  -5  -7   1     2475.59     2498.15     31.26 o
  -4  -7   1      564.10      592.44     24.29 o
  -3  -7   1      130.38      159.16     15.58 o
  -2  -7   1       52.78       47.76      4.20 o
  -1  -7   1        0.24        5.50      3.01 o
   0  -7   1      798.77      771.49      9.68 o
   1  -7   1       51.59       43.17      3.77 o
   2  -7   1      510.90      486.80     13.11 o
   3  -7   1      238.37      229.75      8.82 o
   4  -7   1      186.09      173.58      9.22 o
   5  -7   1      259.47      263.85     12.03 o
   6  -7   1       67.34       61.28      7.98 o
   7  -7   1      517.79      492.45     17.62 o
   8  -7   1       59.94       43.37      8.68 o
   9  -7   1       11.34       15.04      8.82 o
  10  -7   1        4.97       -5.97     22.62 o
 -11  -6   1       12.87       10.60     11.83 o
 -10  -6   1        7.63       17.89     10.21 o
  -9  -6   1       65.97      104.15     12.69 o
  -8  -6   1      237.34      287.83     20.64 o
  -7  -6   1      184.57      203.20     11.30 o
  -6  -6   1      397.53      421.42      8.32 o
  -5  -6   1        6.57       12.33      2.49 o
  -4  -6   1      335.52      361.54      7.28 o
  -3  -6   1      195.13      204.47      5.44 o
  -2  -6   1      540.18      550.16     13.57 o
  -1  -6   1      263.54      223.59      7.45 o
   0  -6   1        0.05       -1.76      1.76 o
   1  -6   1      160.39      169.53      6.15 o
   2  -6   1        7.68        9.86      2.73 o
   3  -6   1     2576.41     2313.72     28.34 o
   4  -6   1      577.71      500.55     11.75 o
   5  -6   1      252.21      237.59     10.34 o
   6  -6   1      156.34      165.12     10.64 o
   7  -6   1        6.12       -6.76      6.76 o
   8  -6   1      262.71      252.74     15.73 o
   9  -6   1       77.40       67.78     10.32 o
  10  -6   1       66.75       50.07     10.51 o
 -11  -5   1        0.16       -2.29     11.15 o
 -10  -5   1       52.69       54.78      9.96 o
  -9  -5   1       77.58      122.67     13.38 o
  -8  -5   1       27.01       23.80      6.72 o
  -7  -5   1       40.28       44.24      4.51 o
  -6  -5   1      135.62      134.84      6.39 o
  -5  -5   1      338.52      336.56      8.13 o
  -4  -5   1      538.90      536.60      7.55 o
  -3  -5   1      531.08      541.64      7.97 o
  -2  -5   1      933.15     1111.01     22.14 o
  -1  -5   1       84.98      112.20      5.73 o
   0  -5   1      943.43      982.23     12.65 o
   1  -5   1     1181.09     1151.52     13.74 o
   2  -5   1      489.76      582.44     12.68 o
   3  -5   1       78.23       86.27      5.82 o
   4  -5   1      140.89      134.16      7.87 o
   5  -5   1      226.79      210.37     10.15 o
   6  -5   1       97.55      106.44      8.58 o
   7  -5   1       12.35       10.74      5.05 o
   8  -5   1      487.47      481.21     17.52 o
   9  -5   1       30.99       27.61      8.39 o
  10  -5   1       16.83       18.32      8.46 o
 -11  -4   1       27.12       37.42     13.46 o
 -10  -4   1        0.06       -4.98      4.98 o
  -9  -4   1        4.25       12.14      5.67 o
  -8  -4   1      211.18      228.56     11.09 o
  -7  -4   1      344.66      437.63     11.14 o
  -6  -4   1       37.86       37.62      3.90 o
  -5  -4   1     1768.92     1890.00     21.51 o
  -4  -4   1        1.73        4.90      1.84 o
  -3  -4   1      224.15      244.46      4.80 o
  -2  -4   1      138.25      202.58      4.42 o
  -1  -4   1      402.09      343.67      8.51 o
   0  -4   1      196.69      217.39      5.21 o
   1  -4   1      157.29      170.30      5.61 o
   2  -4   1      614.64      584.11     10.03 o
   3  -4   1      564.89      536.93     10.64 o
   4  -4   1     1427.62     1304.42     21.87 o
   5  -4   1       11.03        6.04      5.60 o
   6  -4   1     1982.33     1914.84     26.99 o
   7  -4   1       39.39       18.92      6.45 o
   8  -4   1        1.50        9.34      8.29 o
   9  -4   1      193.19      192.90     13.14 o
  10  -4   1       88.74       82.35     10.74 o
  11  -4   1       48.09       51.97     23.14 o
 -11  -3   1       36.89       15.14     11.35 o
 -10  -3   1      110.73      129.12      8.97 o
  -9  -3   1       11.75       14.56      4.34 o
  -8  -3   1       54.18       47.64      4.78 o
  -7  -3   1        4.33        1.18      2.64 o
  -6  -3   1      638.56      594.37     10.51 o
  -5  -3   1     1944.95     2034.89     20.42 o
  -4  -3   1       65.34       59.28      4.17 o
  -3  -3   1      703.78      743.76      9.63 o
  -2  -3   1      778.16      890.27     14.98 o
  -1  -3   1        1.18        2.92      2.34 o
   0  -3   1     2312.80     2310.73     20.07 o
   1  -3   1        4.99        2.43      2.64 o
   2  -3   1     2074.77     1998.85     23.82 o
   3  -3   1      600.46      597.97     12.70 o
   4  -3   1        9.06        8.87      3.37 o
   5  -3   1       77.00       57.33      4.29 o
   6  -3   1        1.34        1.58      5.43 o
   7  -3   1      322.96      330.68     11.07 o
   8  -3   1      111.35      119.80     11.64 o
   9  -3   1      373.56      369.21     23.33 o
  10  -3   1        7.80        7.84      5.60 o
  11  -3   1        0.15        4.57      7.16 o
 -11  -2   1      519.18      611.13     25.69 o
 -10  -2   1        4.93        6.33     10.16 o
  -9  -2   1        5.02        2.51      4.06 o
  -8  -2   1        6.31        5.87      3.51 o
  -7  -2   1      155.91      114.35      5.30 o
  -6  -2   1      749.05      713.56     11.23 o
  -5  -2   1       73.10       73.92      4.26 o
  -4  -2   1      798.38      915.88     11.32 o
  -3  -2   1      318.73      350.64      6.71 o
  -2  -2   1     1923.44     2163.00     19.85 o
  -1  -2   1      974.94     1078.23     39.08 o
   0  -2   1     5104.84     5349.23     50.57 o
   1  -2   1     3601.13     3594.78     36.23 o
   2  -2   1       46.62       45.97      3.57 o
   3  -2   1      850.52      838.72     11.76 o
   4  -2   1      522.91      508.22     13.42 o
   5  -2   1     1258.95     1160.84     13.39 o
   6  -2   1     1056.07      969.32     17.78 o
   7  -2   1       36.75       53.22      6.32 o
   8  -2   1      264.01      263.77     11.68 o
   9  -2   1        3.76        6.27      4.35 o
  10  -2   1      248.33      285.84     14.26 o
  11  -2   1       11.84       11.16     10.18 o
 -11  -1   1       21.59       17.64      8.08 o
 -10  -1   1       61.04       70.42     12.70 o
  -9  -1   1       40.56       26.75      5.60 o
  -8  -1   1       65.05       60.56      5.94 o
  -7  -1   1        0.47        2.80      2.82 o
  -6  -1   1       14.33       14.57      2.12 o
  -5  -1   1        9.09       13.21      2.05 o
  -4  -1   1      427.92      414.61      6.88 o
  -3  -1   1      436.32      371.41      6.09 o
  -2  -1   1      217.32      251.50      4.79 o
  -1  -1   1     4872.44     5171.48     57.14 o
   0  -1   1      512.42      536.74      9.07 o
   1  -1   1       96.01       92.21      4.31 o
   2  -1   1     1649.21     1751.12     22.83 o
   3  -1   1     1079.26     1067.54     13.69 o
   4  -1   1     1285.34     1310.86     14.45 o
   5  -1   1        9.69       11.13      2.29 o
   6  -1   1     1449.67     1379.57     15.62 o
   7  -1   1       40.20       33.79      5.14 o
   8  -1   1     1010.51     1021.60     18.41 o
   9  -1   1        0.09        5.62      3.60 o
  10  -1   1       35.53       33.74      7.07 o
  11  -1   1        2.42       -5.34      5.34 o
 -11   0   1        2.46        7.33     10.18 o
 -10   0   1       15.32       12.31      5.32 o
  -9   0   1      116.86      125.16     10.65 o
  -8   0   1       93.27       97.10      7.35 o
  -7   0   1       44.58       32.00      4.19 o
  -6   0   1      211.37      213.73      6.95 o
  -5   0   1      382.19      372.92      6.24 o
  -4   0   1      309.34      331.67      5.24 o
  -3   0   1     1308.69     1389.21     10.73 o
  -2   0   1     7774.38     8021.10     61.82 o
  -1   0   1     3132.08     3142.65     32.21 o
   1   0   1     2063.40     2172.69     28.66 o
   2   0   1      214.39      205.49      4.58 o
   3   0   1       55.00       55.47      4.26 o
   4   0   1     3348.52     3413.59     28.66 o
   5   0   1        0.04        1.09      2.23 o
   6   0   1      987.25     1002.81     12.75 o
   7   0   1        4.99        3.28      3.85 o
   8   0   1       49.04       63.06      6.06 o
   9   0   1      205.95      207.49     10.44 o
  10   0   1        3.93       10.25      5.19 o
  11   0   1       15.23       13.06      6.25 o
  12   0   1       30.57       50.56     26.42 o
 -11   1   1        1.02       26.50      7.10 o
 -10   1   1        3.14        9.18      5.12 o
  -9   1   1        2.75        6.70      4.30 o
  -8   1   1       41.40       46.53      5.88 o
  -7   1   1       39.61       45.21      5.52 o
  -6   1   1      105.27      105.73      5.85 o
  -5   1   1      432.86      425.71      7.04 o
  -4   1   1     1119.51     1104.32     11.53 o
  -3   1   1     2386.03     2300.65     18.23 o
  -2   1   1      173.88      128.31      4.27 o
  -1   1   1      229.01      188.88      5.08 o
   0   1   1       80.00       92.53      1.96 o
   1   1   1      351.95      375.45      5.93 o
   2   1   1     7638.18     7983.41     65.90 o
   3   1   1      112.96      102.94      4.07 o
   4   1   1     1214.59     1393.85     14.04 o
   5   1   1       65.12       73.75      7.32 o
   6   1   1       89.58       83.50      3.82 o
   7   1   1      616.45      596.64     10.72 o
   8   1   1      272.72      257.07      9.79 o
   9   1   1      269.35      293.73     11.34 o
  10   1   1        3.60        2.67      4.73 o
  11   1   1       17.21       17.88      6.52 o
  12   1   1       14.69        4.03     10.28 o
 -11   2   1      175.51      190.16     13.75 o
 -10   2   1       57.20       60.88     12.09 o
  -9   2   1       34.28       33.28      6.27 o
  -8   2   1        0.32       -1.43      3.05 o
  -7   2   1      265.30      262.62      9.69 o
  -6   2   1      560.33      515.62     10.46 o
  -5   2   1      340.71      304.44      8.34 o
  -4   2   1      604.68      623.63      8.57 o
  -3   2   1     2522.06     2538.40     20.30 o
  -2   2   1     3000.98     3054.71     21.62 o
  -1   2   1      677.27      625.43      9.91 o
   0   2   1     4920.95     5026.54     45.00 o
   1   2   1     1013.64     1055.56     11.42 o
   2   2   1     8114.91     8866.38     65.61 o
   3   2   1      314.93      342.50      6.09 o
   4   2   1     2139.61     2395.92     20.83 o
   5   2   1     1712.74     1726.27     17.11 o
   6   2   1      809.09      948.12     13.16 o
   7   2   1       43.03       42.38      3.40 o
   8   2   1       54.72       41.73      4.94 o
   9   2   1        0.68        2.13      4.27 o
  10   2   1      267.84      263.76     14.04 o
  11   2   1       38.77       52.56      7.46 o
  12   2   1       14.45       17.63     11.10 o
 -11   3   1       42.73       55.79     23.85 o
 -10   3   1        6.23       14.28      6.26 o
  -9   3   1       78.66       80.93      8.39 o
  -8   3   1       31.89       21.73      5.50 o
  -7   3   1        7.65        3.94      3.11 o
  -6   3   1      439.09      439.07     13.17 o
  -5   3   1        2.33        4.11      2.36 o
  -4   3   1     5000.95     4599.68     32.33 o
  -3   3   1      730.84      712.36     17.47 o
  -2   3   1     1497.60     1438.53     14.27 o
  -1   3   1      586.37      555.29      7.06 o
   0   3   1      930.18      931.55     10.89 o
   1   3   1      771.28      747.14     12.19 o
   2   3   1     5192.02     5484.61     43.82 o
   3   3   1       35.85       25.66      2.77 o
   4   3   1     2671.70     2979.89     24.81 o
   5   3   1        1.10        0.09      1.96 o
   6   3   1      491.56      559.43     10.92 o
   7   3   1      205.72      189.90      7.36 o
   8   3   1      827.16      781.84     17.71 o
   9   3   1       50.41       54.56      5.49 o
  10   3   1      149.92      143.51      8.45 o
  11   3   1       48.45       60.55      7.39 o
  12   3   1        4.41       10.88      7.94 o
 -11   4   1       10.43        1.88     25.57 o
 -10   4   1        0.64       12.50      6.27 o
  -9   4   1       87.05       95.19      9.54 o
  -8   4   1      175.60      184.82     13.92 o
  -7   4   1      142.43      120.36     10.32 o
  -6   4   1      924.89      829.82     15.97 o
  -5   4   1     1556.82     1448.14     19.78 o
  -4   4   1      176.33      188.31      7.32 o
  -3   4   1      211.93      236.29      6.61 o
  -2   4   1       99.91       88.74      4.48 o
  -1   4   1      530.61      487.43      7.38 o
   0   4   1     1282.83     1172.69     10.61 o
   1   4   1       27.38       32.04      3.91 o
   2   4   1       75.87       65.79      3.84 o
   3   4   1        0.48       -0.35      1.37 o
   4   4   1     1687.82     1785.75     21.65 o
   5   4   1       30.99       22.67      4.72 o
   6   4   1     2189.19     2219.39     23.64 o
   7   4   1       55.34       99.55     12.01 o
   8   4   1      162.88      179.05     10.61 o
   9   4   1      154.37      166.40     11.53 o
  10   4   1      153.35      182.24     11.25 o
  11   4   1      212.10      235.34     15.35 o
  12   4   1       37.18       55.34      7.75 o
 -10   5   1       31.47       35.49      8.67 o
  -9   5   1       15.57        5.46      8.81 o
  -8   5   1       31.85       23.21      6.11 o
  -7   5   1        3.25        7.60      4.41 o
  -6   5   1       67.04       47.25      5.99 o
  -5   5   1       48.70       57.73      6.40 o
  -4   5   1      306.46      334.71      8.96 o
  -3   5   1      689.89      627.37     11.94 o
  -2   5   1     7235.21     7321.00     49.20 o
  -1   5   1      345.08      321.94      6.16 o
   0   5   1     6923.75     7224.86     48.33 o
   1   5   1     1338.92     1444.00     17.77 o
   2   5   1        6.76        3.11      1.81 o
   3   5   1     1505.59     1614.59     16.07 o
   4   5   1      422.36      402.35      8.94 o
   5   5   1       47.09       49.86      4.36 o
   6   5   1     1044.67     1060.91     14.97 o
   7   5   1     1009.92     1011.58     15.58 o
   8   5   1       29.90       17.59      3.91 o
   9   5   1      715.35      739.27     24.24 o
  10   5   1        0.02        0.54      5.30 o
  11   5   1       53.60       60.45     12.42 o
  12   5   1       29.31       25.39     23.05 o
 -10   6   1       25.97       32.44      8.86 o
  -9   6   1        0.73        6.80      6.76 o
  -8   6   1       51.66       32.11      7.90 o
  -7   6   1      189.58      180.32     24.89 o
  -6   6   1        5.17        1.42      4.68 o
  -5   6   1      491.53      493.52     15.33 o
  -4   6   1      551.02      515.04     12.61 o
  -3   6   1      624.37      626.44     12.72 o
  -2   6   1      963.41      964.40     15.68 o
  -1   6   1     2425.16     2404.10     19.54 o
   0   6   1      257.02      202.46      4.90 o
   1   6   1     5524.65     5806.28     38.26 o
   2   6   1     1548.90     1730.52     19.51 o
   3   6   1      363.11      396.50      8.48 o
   4   6   1      810.69      812.38     11.98 o
   5   6   1       61.47       52.40      4.08 o
   6   6   1      702.68      718.36     13.03 o
   7   6   1      230.49      248.40      8.59 o
   8   6   1       45.01       48.23      8.48 o
   9   6   1       56.66       54.44      7.33 o
  10   6   1       59.56       60.01      9.91 o
  11   6   1       23.00       49.34     24.29 o
 -10   7   1       31.18       18.10     15.70 o
  -9   7   1        3.07        7.95      7.70 o
  -8   7   1        1.70        9.28      5.88 o
  -7   7   1        0.36        4.06      5.87 o
  -6   7   1       75.26       68.86      8.55 o
  -5   7   1      115.28      123.77      8.84 o
  -4   7   1     1364.05     1283.71     20.73 o
  -3   7   1     1262.97     1275.63     19.25 o
  -2   7   1     2483.32     2371.70     22.86 o
  -1   7   1     1396.15     1260.32     13.62 o
   0   7   1       62.40       71.39      4.44 o
   1   7   1        2.15       -0.30      1.82 o
   2   7   1        3.56        7.32      2.08 o
   3   7   1      325.60      341.07      6.32 o
   4   7   1       16.15       13.42      2.24 o
   5   7   1       11.01       12.30      2.48 o
   6   7   1      275.91      282.96      8.59 o
   7   7   1       38.13       33.04      4.44 o
   8   7   1     1147.78     1210.32     22.27 o
   9   7   1       25.66       18.73     10.83 o
  -9   8   1       45.82       41.89     17.33 o
  -8   8   1        0.81        6.60      6.59 o
  -7   8   1        1.07        0.98      5.91 o
  -6   8   1       65.10       63.27      8.72 o
  -5   8   1      567.81      574.34     15.27 o
  -4   8   1      563.54      601.71     14.55 o
  -3   8   1        5.61        8.42      5.27 o
  -2   8   1      727.54      724.55     17.56 o
  -1   8   1      513.22      485.87      8.74 o
   0   8   1      836.76      845.59     13.26 o
   1   8   1      105.39      101.34      5.63 o
   2   8   1     2189.73     2282.33     21.94 o
   3   8   1      172.79      166.85      6.38 o
   4   8   1       56.88       40.40      4.31 o
   5   8   1      254.01      241.23     10.25 o
   6   8   1       15.17       16.82      4.25 o
   7   8   1       71.78       64.74      7.54 o
   8   8   1        0.30       -3.59      4.74 o
   9   8   1      123.78      133.99     15.30 o
  -9   9   1       47.41       50.32     11.19 o
  -8   9   1       14.96       18.52      8.86 o
  -7   9   1        0.15       13.10      7.09 o
  -6   9   1        0.71       -4.74      5.46 o
  -5   9   1       71.57       87.38      8.50 o
  -4   9   1      543.80      546.63     14.58 o
  -3   9   1       77.97      100.72      7.69 o
  -2   9   1     3751.18     3529.92     39.81 o
  -1   9   1      502.13      478.06     10.98 o
   0   9   1     2885.39     2761.07     30.46 o
   1   9   1       25.90       24.44      4.14 o
   2   9   1      133.01      133.06      8.43 o
   3   9   1      798.31      784.46     15.09 o
   4   9   1       39.81       51.50      5.85 o
   5   9   1       83.42       71.58      7.33 o
   6   9   1      155.92      161.71     12.73 o
   7   9   1      327.07      334.95     16.05 o
   8   9   1        0.22       -2.39      6.06 o
   9   9   1       82.68      100.90     35.60 o
  10   9   1        4.61        6.59     13.07 o
  -8  10   1       70.00       50.72     20.30 o
  -7  10   1      184.70      226.45     19.09 o
  -6  10   1        2.09        5.34      8.26 o
  -5  10   1      453.34      455.01     18.74 o
  -4  10   1      162.46      134.49     12.99 o
  -3  10   1      106.12      100.42     10.36 o
  -2  10   1       10.44       17.05      6.63 o
  -1  10   1      829.95      778.36     14.54 o
   0  10   1        4.14       18.33      5.07 o
   1  10   1     1224.72     1264.82     18.63 o
   2  10   1      578.40      575.17     50.50 o
   3  10   1      119.23      142.24     11.71 o
   4  10   1       67.37       59.85      9.39 o
   5  10   1      359.83      325.08     21.60 o
   6  10   1       48.31       52.48     13.97 o
   7  10   1      198.23      224.58     28.98 o
   8  10   1       75.18       65.05     12.07 o
   9  10   1       32.04       18.16      9.53 o
  10  10   1      115.67       78.22     22.37 o
  -8  11   1        3.76       20.98     16.58 o
  -7  11   1       48.31       49.70     17.93 o
  -6  11   1        5.53        2.33     10.81 o
  -5  11   1        0.04       -0.07      7.46 o
  -4  11   1      395.69      384.32     24.49 o
  -3  11   1      705.63      690.33     20.95 o
  -2  11   1      307.29      294.38     15.04 o
  -1  11   1      299.28      349.83     12.31 o
   0  11   1      509.96      515.93     13.30 o
   1  11   1       18.97       10.55      4.00 o
   2  11   1       13.25       29.34      8.70 o
   3  11   1      144.26      126.30     14.76 o
   4  11   1      374.14      333.75     43.47 o
   5  11   1      151.83      153.91     13.27 o
   6  11   1        5.66       -0.49      5.34 o
   7  11   1      168.38      143.54     16.75 o
   8  11   1      361.48      406.44     23.88 o
   9  11   1        0.86       -8.28     11.62 o
  10  11   1       86.80       44.29     20.01 o
  -7  12   1        1.10       15.52     23.35 o
  -6  12   1       27.01       22.03     16.00 o
  -5  12   1      656.13      692.71     24.27 o
  -4  12   1       71.27       83.81     11.54 o
  -3  12   1      111.83      114.73     12.25 o
  -2  12   1      107.39      126.62     11.89 o
  -1  12   1       37.60       55.27     12.46 o
   0  12   1      453.54      474.92     15.06 o
   1  12   1       12.59       17.96      6.33 o
   2  12   1      571.91      637.99     26.56 o
   3  12   1      624.06      587.92     26.20 o
   4  12   1       22.42       31.85     10.14 o
   5  12   1       20.68       17.43     10.55 o
   6  12   1      175.82      219.12     24.63 o
   7  12   1        0.00        1.16     11.82 o
   8  12   1        5.40       13.54     14.96 o
   9  12   1        0.84        2.10     15.01 o
  10  12   1       28.02       18.10     15.94 o
  -6  13   1       24.94       34.37     18.19 o
  -5  13   1       16.10       19.61     12.92 o
  -4  13   1       40.89       54.25     11.06 o
  -3  13   1      260.63      284.54     26.31 o
  -2  13   1      699.74      757.95     33.01 o
  -1  13   1      119.23      139.30     19.46 o
   0  13   1      365.53      364.39     14.49 o
   1  13   1       23.74        7.63     10.83 o
   2  13   1        0.00       -0.44      8.05 o
   3  13   1      138.69      139.24     17.28 o
   4  13   1       11.20        4.92     15.97 o
   5  13   1      145.93      161.71     19.08 o
   6  13   1       13.64       13.86     14.36 o
   7  13   1      315.05      277.60     36.54 o
   8  13   1       42.32       36.48     18.96 o
   9  13   1      225.73      250.44     37.46 o
  -5  14   1      170.84      241.24     37.55 o
  -4  14   1       70.94       90.97     26.33 o
  -3  14   1       12.03       30.57     13.26 o
  -2  14   1        6.46       14.50     10.22 o
  -1  14   1       55.21       57.07     13.43 o
   0  14   1        0.03        8.06     11.32 o
   1  14   1      772.16      787.48     31.34 o
   2  14   1      147.80      160.94     18.51 o
   3  14   1      182.23      208.49     21.43 o
   4  14   1        1.91       20.65     10.34 o
   5  14   1      280.22      267.18     25.33 o
   6  14   1       21.54       20.25     14.79 o
   7  14   1      455.25      470.00     40.71 o
   8  14   1        1.03       -7.52     13.69 o
   9  14   1       35.30        8.03     16.84 o
  -5  15   1      108.53       74.26     24.36 o
  -4  15   1        0.23       10.44     14.44 o
  -3  15   1      213.90      211.61     34.74 o
  -2  15   1       96.75      110.59     25.85 o
  -1  15   1      302.75      319.48     26.87 o
   0  15   1       31.39       42.46     19.95 o
   1  15   1       59.86       63.77     14.06 o
   2  15   1       51.10       44.14     18.67 o
   3  15   1       95.14      108.43     20.37 o
   4  15   1       49.56       28.62     32.57 o
   5  15   1       14.91       14.98     15.20 o
   6  15   1       64.61      127.93     27.14 o
   7  15   1       37.65       12.50     17.13 o
   8  15   1       67.13       88.01     25.71 o
  -3  16   1      305.31      284.44     41.00 o
  -2  16   1       53.68       50.70     22.68 o
  -1  16   1       31.66       26.85     30.46 o
   0  16   1      159.15      153.52     28.96 o
   1  16   1       26.76       20.03     17.56 o
   2  16   1      528.83      538.57     32.05 o
   3  16   1       15.12        8.52     12.70 o
   4  16   1        0.48       12.73     11.08 o
   5  16   1        0.14       -1.00     13.10 o
   6  16   1        3.28       22.57     17.31 o
   7  16   1        4.78       -3.49     15.77 o
  -2  17   1      155.72      206.68     36.29 o
  -1  17   1       50.26       71.12     23.50 o
   0  17   1       53.44       72.71     22.43 o
   1  17   1        9.01       44.73     18.70 o
   2  17   1      166.73      190.88     26.99 o
   3  17   1       37.39       42.22     23.51 o
   4  17   1        5.03       -0.77     15.39 o
   5  17   1       13.22       -7.97     14.64 o
   2  18   1        1.69       26.86     18.83 o
  -5 -16   2        2.22       -8.65     12.96 o
  -4 -16   2       95.86      134.10     28.45 o
  -3 -16   2        2.30      -12.12     12.12 o
  -2 -16   2       28.42       15.37     16.59 o
   0 -16   2       15.64       36.97     18.37 o
   1 -16   2       10.95       14.65     15.82 o
   2 -16   2       73.90       65.19     23.19 o
  -6 -15   2        8.14      -10.69     12.59 o
  -5 -15   2       47.54       23.46     17.33 o
  -4 -15   2        1.11        9.91     14.77 o
  -3 -15   2       34.70       14.91     16.43 o
  -2 -15   2        2.05        6.42     12.95 o
  -1 -15   2      697.83      820.56     49.12 o
   0 -15   2       23.20       26.80     16.48 o
   1 -15   2      101.13      141.97     28.65 o
   2 -15   2      253.67      291.62     39.99 o
   3 -15   2       28.19       47.65     21.25 o
  -7 -14   2       46.68       24.22     17.98 o
  -6 -14   2       41.27       29.25     18.13 o
  -5 -14   2        2.34       14.67     14.26 o
  -4 -14   2      156.82      136.44     26.19 o
  -3 -14   2      216.23      193.70     29.24 o
  -2 -14   2       75.44      102.61     22.23 o
  -1 -14   2       38.77       40.74     19.21 o
   0 -14   2        2.80       40.30     18.97 o
   1 -14   2      116.69       88.40     23.64 o
   2 -14   2       24.74       38.58     11.98 o
   3 -14   2      380.49      420.24     29.28 o
   4 -14   2       42.68       51.35     14.97 o
   5 -14   2        6.54       28.09     22.09 o
  -8 -13   2        3.92      -12.81     12.81 o
  -7 -13   2       67.83       34.87     19.68 o
  -6 -13   2       62.78       80.70     21.96 o
  -5 -13   2       76.77       89.54     21.97 o
  -4 -13   2        1.13       -8.92      8.92 o
  -3 -13   2       16.97        2.74     11.78 o
  -2 -13   2      460.14      465.07     46.08 o
  -1 -13   2       92.34       73.72     13.11 o
   0 -13   2      967.18     1053.67     59.97 o
   1 -13   2      172.05      198.24     16.73 o
   2 -13   2      304.18      337.07     22.02 o
   3 -13   2        2.71       11.07      9.67 o
   4 -13   2        2.86       12.39     11.54 o
   5 -13   2       21.40       32.06     22.19 o
   6 -13   2        4.56       21.09     21.91 o
  -9 -12   2        0.19      -11.89     12.56 o
  -8 -12   2      171.38      151.98     29.76 o
  -7 -12   2      176.73      214.09     32.56 o
  -6 -12   2      156.38      160.29     27.32 o
  -5 -12   2        0.07       -4.84      9.82 o
  -4 -12   2      128.09      116.13     22.58 o
  -3 -12   2       22.64       28.70     13.96 o
  -2 -12   2        0.58        5.42      5.32 o
  -1 -12   2      109.48       89.27     19.06 o
   0 -12   2      101.89      114.11     25.22 o
   1 -12   2        8.54       29.66      8.21 o
   2 -12   2       61.54       82.91     12.08 o
   3 -12   2      140.43      157.11     23.98 o
   4 -12   2       54.93       51.02     11.89 o
   5 -12   2       39.73       24.79     15.52 o
   6 -12   2      136.67      151.13     33.79 o
   7 -12   2      209.10      230.86     27.43 o
  -9 -11   2       52.00       48.54     20.34 o
  -8 -11   2        5.08       -1.09     12.74 o
  -7 -11   2        1.84      -10.39     10.39 o
  -6 -11   2       13.07        4.28      9.65 o
  -5 -11   2        7.23        8.34     10.84 o
  -4 -11   2      134.84      139.93     15.74 o
  -3 -11   2      316.71      286.65     14.46 o
  -2 -11   2       47.54       57.47      8.50 o
  -1 -11   2      749.25      785.23     22.52 o
   0 -11   2      251.73      289.05     14.79 o
   1 -11   2      483.09      468.18     19.31 o
   2 -11   2      275.62      291.07     19.44 o
   3 -11   2       32.21       43.77     10.37 o
   4 -11   2        0.10        1.94      8.02 o
   5 -11   2       28.32       17.99     10.85 o
   6 -11   2       23.77       46.19     15.24 o
   7 -11   2       18.57       19.66     14.06 o
 -10 -10   2        3.08       -5.91     14.76 o
  -9 -10   2      144.35      147.66     21.21 o
  -8 -10   2        0.43        9.52     12.12 o
  -7 -10   2      326.06      331.92     36.89 o
  -6 -10   2      113.21       97.61     14.67 o
  -5 -10   2        8.26        0.08      9.28 o
  -4 -10   2       58.78       55.56     21.21 o
  -3 -10   2      637.71      680.50     24.83 o
  -2 -10   2       44.63       34.91      7.48 o
  -1 -10   2       68.46       78.17      7.53 o
   0 -10   2      330.03      346.25     15.56 o
   1 -10   2      143.34      148.60     10.58 o
   2 -10   2      207.78      205.15     15.88 o
   3 -10   2      595.45      600.38     19.16 o
   4 -10   2      198.89      196.92     14.47 o
   5 -10   2      385.19      458.13     22.69 o
   6 -10   2       17.98       26.32     11.60 o
   7 -10   2        8.07       28.71     15.24 o
   8 -10   2       52.98       42.15     20.02 o
 -10  -9   2       21.11       24.29     17.07 o
  -9  -9   2      120.41      152.18     20.10 o
  -8  -9   2        1.74        0.96      7.60 o
  -7  -9   2       24.04       31.84     10.71 o
  -6  -9   2       78.52       75.49     12.85 o
  -5  -9   2       90.36      106.63     13.38 o
  -4  -9   2      392.60      381.75     29.70 o
  -3  -9   2       88.46       83.42      9.22 o
  -2  -9   2      158.99      175.51     12.44 o
  -1  -9   2       79.19       70.88      6.77 o
   0  -9   2      268.80      257.29     11.12 o
   1  -9   2        2.75        7.05      4.36 o
   2  -9   2      228.84      249.10     13.21 o
   3  -9   2        0.30        2.36      5.61 o
   4  -9   2       92.99       89.29     13.54 o
   5  -9   2      162.01      173.91     16.69 o
   6  -9   2        1.67        1.01      5.97 o
   7  -9   2       34.22       45.62      9.04 o
   8  -9   2        5.81        6.84     12.34 o
   9  -9   2       58.51       75.95     12.61 o
  -9  -8   2       30.43       49.45     13.83 o
  -8  -8   2      179.57      248.59     47.83 o
  -7  -8   2       71.97       85.98     13.83 o
  -6  -8   2      210.75      248.85     25.09 o
  -5  -8   2      414.15      385.86     19.81 o
  -4  -8   2       14.63       20.77      6.08 o
  -3  -8   2      115.07      148.08     10.99 o
  -2  -8   2      895.39      895.18     21.22 o
  -1  -8   2       26.90       23.23      4.43 o
   0  -8   2        9.37        0.96      3.88 o
   1  -8   2       31.88       30.74      4.98 o
   2  -8   2     1703.47     1639.59     23.17 o
   3  -8   2      694.86      644.10     19.40 o
   4  -8   2      312.25      325.58     11.26 o
   5  -8   2       27.22       21.65      6.38 o
   6  -8   2       73.55       75.95      9.44 o
   7  -8   2      291.80      305.70     17.22 o
   8  -8   2      113.99       93.69     11.41 o
   9  -8   2       94.41      107.86     14.40 o
 -11  -7   2       12.56       20.26     13.58 o
 -10  -7   2      253.57      284.17     28.12 o
  -9  -7   2       63.62       72.61     10.80 o
  -8  -7   2      172.59      170.85     13.90 o
  -7  -7   2       19.11       21.21     14.09 o
  -6  -7   2       13.81       13.69      5.72 o
  -5  -7   2       29.61       23.21      6.74 o
  -4  -7   2       45.64       43.41      6.34 o
  -3  -7   2       15.66       11.40      7.78 o
  -2  -7   2        9.71        8.11      3.17 o
  -1  -7   2     1921.57     1943.66     25.56 o
   0  -7   2       94.14      106.99      7.74 o
   1  -7   2     1156.89     1098.12     15.48 o
   2  -7   2      381.17      346.11      9.06 o
   3  -7   2      253.24      225.86      9.91 o
   4  -7   2       34.28       24.69      6.30 o
   5  -7   2      327.50      325.88     13.27 o
   6  -7   2      295.58      282.39     14.44 o
   7  -7   2        8.57       14.02      6.54 o
   8  -7   2        4.92       10.66      7.07 o
   9  -7   2        6.80       19.62      8.32 o
  10  -7   2        0.38        9.08     13.10 o
 -11  -6   2       28.05       32.31     14.60 o
 -10  -6   2       14.19       22.11     13.06 o
  -9  -6   2      232.02      248.67     16.83 o
  -8  -6   2       60.71       52.87      8.80 o
  -7  -6   2     1113.01     1200.32     26.89 o
  -6  -6   2       55.61       60.74      6.90 o
  -5  -6   2      988.01     1047.74     20.28 o
  -4  -6   2      109.75      106.25      6.89 o
  -3  -6   2       41.59       39.39      4.45 o
  -2  -6   2      176.11      176.96      5.37 o
  -1  -6   2        4.57        2.24      2.54 o
   0  -6   2        0.18        2.70      2.57 o
   1  -6   2      311.73      269.02      7.26 o
   2  -6   2      672.98      670.24     17.03 o
   3  -6   2      379.31      385.28     13.87 o
   4  -6   2       34.84       37.09      5.50 o
   5  -6   2       38.71       37.41      6.71 o
   6  -6   2        3.96        4.99      4.71 o
   7  -6   2        2.97       -1.72      5.25 o
   8  -6   2       51.48       67.41      8.95 o
   9  -6   2       97.19       93.56     11.54 o
  10  -6   2        1.30        6.17      7.59 o
 -11  -5   2      321.36      328.98     50.32 o
 -10  -5   2       66.00       69.71     13.99 o
  -9  -5   2      425.39      517.26     26.02 o
  -8  -5   2        0.02        8.95      5.94 o
  -7  -5   2      158.39      158.90     10.91 o
  -6  -5   2       13.27       10.78      4.34 o
  -5  -5   2     1066.35     1135.77     14.91 o
  -4  -5   2       41.70       48.51      3.83 o
  -3  -5   2      331.16      335.65      7.24 o
  -2  -5   2      852.01      936.07     11.37 o
  -1  -5   2        2.89        7.03      2.14 o
   0  -5   2     3257.26     3405.35     28.26 o
   1  -5   2        0.55       -1.46      2.44 o
   2  -5   2      312.97      299.12      6.97 o
   3  -5   2      197.47      185.45      7.37 o
   4  -5   2        5.03        8.06      4.20 o
   5  -5   2      141.36      133.40     12.46 o
   6  -5   2       30.28       31.55      6.46 o
   7  -5   2        3.77       -5.70      5.70 o
   8  -5   2       10.96        8.71      5.96 o
   9  -5   2       44.34       41.68      8.28 o
  10  -5   2       89.49       94.13     11.81 o
 -11  -4   2      129.58      135.02     17.58 o
 -10  -4   2       88.01       86.30     12.27 o
  -9  -4   2       41.25       54.67      9.88 o
  -8  -4   2      366.85      391.55     14.67 o
  -7  -4   2      267.55      273.89     10.37 o
  -6  -4   2      128.31      137.50      6.84 o
  -5  -4   2        0.71       -1.18      1.58 o
  -4  -4   2      132.71      145.55      4.31 o
  -3  -4   2      181.17      236.02      7.58 o
  -2  -4   2     2060.44     2348.94     36.75 o
  -1  -4   2     1304.39     1388.93     15.94 o
   0  -4   2      315.60      298.27      6.28 o
   1  -4   2      351.18      382.75      7.74 o
   2  -4   2        6.91        0.12      1.93 o
   3  -4   2     1810.76     1789.13     20.61 o
   4  -4   2      411.58      401.24     15.39 o
   5  -4   2      414.77      375.11     12.20 o
   6  -4   2      633.15      663.00     18.46 o
   7  -4   2       68.65       64.98     12.53 o
   8  -4   2      349.99      314.85     15.51 o
   9  -4   2        4.92        6.41      5.72 o
  10  -4   2       27.54       14.50      8.03 o
  11  -4   2       23.02       26.75     11.54 o
 -11  -3   2        6.09       23.82     10.96 o
 -10  -3   2      393.26      453.31     28.61 o
  -9  -3   2        0.00        3.03      5.90 o
  -8  -3   2      294.88      328.29     13.36 o
  -7  -3   2       38.00       32.70      4.29 o
  -6  -3   2       52.39       36.48      3.03 o
  -5  -3   2      479.31      481.23     11.30 o
  -4  -3   2      102.19      106.75      3.88 o
  -3  -3   2       14.36        8.82      1.76 o
  -2  -3   2       35.97       56.65      3.26 o
  -1  -3   2     3192.15     3316.67     31.73 o
   0  -3   2      128.01      114.83      4.76 o
   1  -3   2     1291.88     1176.79     14.14 o
   2  -3   2      364.47      322.60      6.76 o
   3  -3   2      137.68      108.34      6.27 o
   4  -3   2        8.70        4.56      3.20 o
   5  -3   2      551.29      515.55     13.45 o
   6  -3   2      404.13      387.26     17.26 o
   7  -3   2      452.63      418.58     15.67 o
   8  -3   2       85.39       83.77     11.67 o
   9  -3   2        9.99       11.58      7.82 o
  10  -3   2      156.54      174.85     15.61 o
  11  -3   2       62.58       19.50      9.82 o
 -11  -2   2        2.57       16.09     11.32 o
 -10  -2   2      119.21      122.96      9.40 o
  -9  -2   2      100.62       97.28      7.82 o
  -8  -2   2       96.86       92.74     10.80 o
  -7  -2   2      583.63      543.07     10.60 o
  -6  -2   2      570.81      537.71      8.52 o
  -5  -2   2      130.56      134.55      4.32 o
  -4  -2   2       20.22       13.16      1.70 o
  -3  -2   2     1182.24     1217.41     11.94 o
  -2  -2   2      355.79      366.28      6.56 o
  -1  -2   2       21.57       17.20      2.76 o
   0  -2   2      127.37      108.56      4.35 o
   1  -2   2       12.73        7.86      2.73 o
   2  -2   2      958.74      912.05     12.86 o
   3  -2   2     1157.92     1114.92     15.54 o
   4  -2   2      882.03      923.93     15.41 o
   5  -2   2      826.16      742.50     20.58 o
   6  -2   2      364.42      353.91      9.94 o
   7  -2   2       99.69       95.90      8.46 o
   8  -2   2       65.89       64.03      7.96 o
   9  -2   2       20.00       15.86      9.23 o
  10  -2   2        7.92        6.15      5.92 o
  11  -2   2       18.51       28.76      8.23 o
 -11  -1   2       93.52       99.76     10.66 o
 -10  -1   2        0.04       -5.66      7.57 o
  -9  -1   2      612.12      652.21     15.40 o
  -8  -1   2       19.86       11.81      4.51 o
  -7  -1   2       79.51       63.90      5.56 o
  -6  -1   2      238.22      218.41      7.12 o
  -5  -1   2      420.98      454.61      7.16 o
  -4  -1   2        2.06        0.98      1.28 o
  -3  -1   2     5669.66     6524.58     41.32 o
  -2  -1   2      336.84      361.85      7.30 o
  -1  -1   2     1073.74     1105.46     12.13 o
   0  -1   2      807.03      783.43     15.76 o
   1  -1   2     1715.69     1825.24     16.79 o
   2  -1   2      205.51      192.15      8.68 o
   3  -1   2     1585.51     1634.20     22.71 o
   4  -1   2      159.63      163.79      4.85 o
   5  -1   2      817.10      835.40     10.83 o
   6  -1   2      257.07      253.04      7.59 o
   7  -1   2      399.53      372.82     11.78 o
   8  -1   2      358.68      355.31     11.50 o
   9  -1   2       11.80       10.47      4.55 o
  10  -1   2        1.05        7.82      6.93 o
  11  -1   2       15.16       22.89      9.36 o
 -11   0   2        0.10       -2.21      6.62 o
 -10   0   2        2.04       -0.03      5.70 o
  -9   0   2        0.02        3.68      4.36 o
  -8   0   2      337.17      325.38     11.34 o
  -7   0   2      138.62      105.36      6.65 o
  -6   0   2      276.80      274.86      7.98 o
  -5   0   2        4.29        2.55      1.48 o
  -4   0   2       40.87       49.48      2.84 o
  -3   0   2        1.14        1.85      1.18 o
  -2   0   2      249.79      245.25      6.24 o
  -1   0   2     7127.20     7144.44     78.55 o
   0   0   2      428.83      383.99     10.01 o
   1   0   2       54.70       50.62      4.58 o
   2   0   2        3.33       -3.52      3.52 o
   3   0   2     1533.21     1469.24     13.67 o
   4   0   2     2285.59     2211.62     22.26 o
   5   0   2      618.56      595.22     14.23 o
   6   0   2      182.14      173.08      5.99 o
   7   0   2        0.30        3.30      4.06 o
   8   0   2       79.62       74.89     10.50 o
   9   0   2        0.89        9.73      5.55 o
  10   0   2       73.36       71.99      7.59 o
  11   0   2        3.82       -0.06      7.95 o
  12   0   2        2.93       -3.66     12.50 o
 -11   1   2        0.04        4.90      9.27 o
 -10   1   2       58.97       56.53      7.90 o
  -9   1   2       50.93       44.77      6.53 o
  -8   1   2      213.53      205.50      9.84 o
  -7   1   2      216.24      189.00      8.21 o
  -6   1   2       30.25       29.40      4.82 o
  -5   1   2      256.11      275.31      7.54 o
  -4   1   2       30.16       35.77      2.77 o
  -3   1   2     3558.87     3706.58     30.85 o
  -2   1   2       73.60       83.07      3.92 o
  -1   1   2     1841.42     1827.98     71.38 o
   0   1   2     8963.78     8970.13    170.08 o
   1   1   2     3223.77     3045.96     24.58 o
   2   1   2     1791.99     1773.74     24.78 o
   3   1   2     1439.76     1438.75     14.77 o
   4   1   2     1802.42     1969.91     17.41 o
   5   1   2      586.56      614.03      9.53 o
   6   1   2      318.93      285.25      7.46 o
   7   1   2      314.14      302.47      7.86 o
   8   1   2      433.87      375.74     11.20 o
   9   1   2       10.43        8.95      4.62 o
  10   1   2       52.98       64.35      7.36 o
  11   1   2       58.83       67.35      8.34 o
  12   1   2       18.39       35.91     14.45 o
 -11   2   2       26.85       63.44     23.65 o
 -10   2   2       14.10       13.42      6.78 o
  -9   2   2       44.99       42.07      7.90 o
  -8   2   2      132.54      125.89      8.78 o
  -7   2   2     1170.45     1191.01     18.16 o
  -6   2   2      383.25      336.08      8.75 o
  -5   2   2     2588.44     2399.02     24.10 o
  -4   2   2      299.75      279.66      7.36 o
  -3   2   2       55.77       56.97      4.62 o
  -2   2   2      897.08      880.98     12.14 o
  -1   2   2     2258.48     2330.75     26.91 o
   0   2   2      139.04      126.36      5.56 o
   1   2   2     3332.32     3342.51     40.81 o
   2   2   2     1864.49     1927.50     19.03 o
   3   2   2      340.27      314.16      5.72 o
   4   2   2     1161.23     1140.94     12.51 o
   5   2   2      628.68      599.00      9.27 o
   6   2   2       59.35       57.72      4.55 o
   7   2   2        8.00        6.09      3.09 o
   8   2   2      167.40      132.20      8.36 o
   9   2   2        8.43        2.67      5.54 o
  10   2   2        5.98       11.43      4.99 o
  11   2   2        0.50       -4.96      4.96 o
  12   2   2       60.30       98.98     15.18 o
 -11   3   2        0.06        1.55     10.87 o
 -10   3   2       15.25        2.22      6.44 o
  -9   3   2      456.74      469.63     15.85 o
  -8   3   2       10.99       12.16      5.69 o
  -7   3   2       78.34       83.51      7.00 o
  -6   3   2        3.62        2.95      2.23 o
  -5   3   2        4.16        1.61      2.66 o
  -4   3   2      346.79      299.12      6.68 o
  -3   3   2        9.63       10.07      2.39 o
  -2   3   2        3.64        2.70      1.79 o
  -1   3   2      541.02      544.34      6.12 o
   0   3   2      501.11      471.37      8.65 o
   1   3   2     2810.43     2867.90     22.70 o
   2   3   2      304.63      263.85      5.72 o
   3   3   2      120.84       98.56      3.95 o
   4   3   2       19.19       14.93      2.44 o
   5   3   2       17.58        9.69      2.68 o
   6   3   2      789.26      821.22     14.46 o
   7   3   2      989.10      971.52     17.28 o
   8   3   2       15.62       20.29      4.53 o
   9   3   2       28.16       13.20      5.51 o
  10   3   2       44.88       46.84      7.32 o
  11   3   2        6.38       12.51      5.40 o
  12   3   2       48.99       42.02      8.52 o
 -11   4   2        0.08       -6.73     21.72 o
 -10   4   2        2.24       -0.87      5.62 o
  -9   4   2        0.58        1.18      4.54 o
  -8   4   2      466.01      448.94     14.66 o
  -7   4   2      129.00      106.54      8.68 o
  -6   4   2      122.51      137.47      8.86 o
  -5   4   2     1096.54     1059.57     17.88 o
  -4   4   2      403.04      409.70      9.88 o
  -3   4   2       10.86       11.76      2.64 o
  -2   4   2     2796.07     2833.56     23.65 o
  -1   4   2     1131.25     1143.24      9.32 o
   0   4   2        8.20        6.36      2.00 o
   1   4   2      369.02      365.06      6.51 o
   2   4   2        1.02        4.93      1.56 o
   3   4   2     1557.76     1662.82     15.61 o
   4   4   2      784.33      775.01     12.43 o
   5   4   2        7.10        2.93      2.21 o
   6   4   2      742.00      698.07     12.86 o
   7   4   2      126.79      129.24      7.08 o
   8   4   2      189.44      174.37      9.18 o
   9   4   2      102.41       89.28      8.88 o
  10   4   2        2.26        0.35      3.83 o
  11   4   2       38.91       42.44      6.42 o
  12   4   2       39.07       47.74      7.42 o
 -10   5   2      104.71      109.17     15.99 o
  -9   5   2       46.97       41.66      7.71 o
  -8   5   2       66.99       68.68      8.52 o
  -7   5   2        4.61        1.12      3.83 o
  -6   5   2        7.70        7.92      4.31 o
  -5   5   2      162.87      182.28      9.65 o
  -4   5   2      145.32      138.65      7.70 o
  -3   5   2      951.99      863.76     11.47 o
  -2   5   2      907.23      838.57      9.50 o
  -1   5   2        5.47       19.07      2.29 o
   0   5   2       10.96       13.92      2.56 o
   1   5   2      186.08      151.86      4.55 o
   2   5   2       70.14       47.33      3.49 o
   3   5   2        5.37        1.10      1.31 o
   4   5   2        4.15       -0.25      1.60 o
   5   5   2      556.83      583.36     11.99 o
   6   5   2        7.87        5.70      2.79 o
   7   5   2      551.47      538.68     11.66 o
   8   5   2       25.46       28.57      4.25 o
   9   5   2      193.58      202.09     12.08 o
  10   5   2       84.45       95.67     10.74 o
  11   5   2       78.77       72.46     15.42 o
  12   5   2       25.00       47.76     13.73 o
 -10   6   2       29.59       35.03      9.05 o
  -9   6   2        0.45        3.72      6.52 o
  -8   6   2        7.25        3.81      5.63 o
  -7   6   2      294.16      310.87     13.44 o
  -6   6   2       83.50       71.20      7.30 o
  -5   6   2       75.81       67.27      6.15 o
  -4   6   2      348.97      318.72      9.32 o
  -3   6   2      264.56      235.30      8.34 o
  -2   6   2     1344.73     1300.42     13.77 o
  -1   6   2      254.60      279.73      5.97 o
   0   6   2     1709.52     1686.66     13.68 o
   1   6   2      109.52      136.81      4.88 o
   2   6   2      290.19      344.92      7.07 o
   3   6   2      142.85      131.24      5.13 o
   4   6   2      306.50      291.52      6.97 o
   5   6   2      907.44      846.47     13.75 o
   6   6   2      525.69      551.72     11.25 o
   7   6   2      148.95      159.11      8.48 o
   8   6   2       51.07       49.85      6.47 o
   9   6   2      102.98      100.31     10.01 o
  10   6   2       26.94       29.95      7.37 o
  11   6   2        6.81       43.52     15.01 o
 -10   7   2       33.15       52.18     16.53 o
  -9   7   2        1.74        6.27      7.27 o
  -8   7   2      126.00      140.79     12.75 o
  -7   7   2       53.08       34.83      9.68 o
  -6   7   2      140.45      127.50     10.52 o
  -5   7   2        1.39       -3.71      3.71 o
  -4   7   2      675.70      610.99     14.15 o
  -3   7   2     1140.32     1025.70     17.26 o
  -2   7   2     2095.54     1946.93     18.50 o
  -1   7   2       27.10       27.78      3.48 o
   0   7   2      625.17      655.74      9.33 o
   1   7   2      252.01      256.06      5.93 o
   2   7   2     1646.97     1638.33     15.75 o
   3   7   2     1282.09     1310.78     15.96 o
   4   7   2      962.27      942.51     14.08 o
   5   7   2       40.98       56.50      4.48 o
   6   7   2     2728.54     2634.92     29.09 o
   7   7   2      440.02      416.73     10.08 o
   8   7   2      504.03      520.67     11.86 o
   9   7   2       11.66        5.79      5.39 o
  -9   8   2       25.39       39.11     10.19 o
  -8   8   2       21.94       19.87      6.84 o
  -7   8   2        3.50       -1.95      5.53 o
  -6   8   2      740.50      715.62     20.12 o
  -5   8   2        7.15        4.16      4.57 o
  -4   8   2      250.61      261.49     10.66 o
  -3   8   2       74.03       62.61      6.42 o
  -2   8   2        0.38        0.24      3.48 o
  -1   8   2      416.21      406.78      8.12 o
   0   8   2      187.33      198.74      5.95 o
   1   8   2      905.59      922.05     12.08 o
   2   8   2        1.24       -0.59      2.29 o
   3   8   2      586.84      574.23     11.95 o
   4   8   2      470.45      456.14     10.09 o
   5   8   2      142.59      150.31      8.73 o
   6   8   2     1638.51     1591.90     23.17 o
   7   8   2       74.55       62.29      6.82 o
   8   8   2        1.54       -0.32      5.26 o
   9   8   2       34.21       25.36     12.33 o
  -9   9   2        6.03       19.81      9.03 o
  -8   9   2      345.53      339.16     21.53 o
  -7   9   2       41.48       40.13      8.98 o
  -6   9   2      164.94      174.97     13.14 o
  -5   9   2      219.81      230.82     12.39 o
  -4   9   2      166.08      155.22      9.95 o
  -3   9   2     1667.66     1556.81     23.23 o
  -2   9   2      672.52      589.54     13.45 o
  -1   9   2       60.88       56.63      4.92 o
   0   9   2       32.35       22.87      4.24 o
   1   9   2      179.61      157.55      6.31 o
   2   9   2      302.47      306.91      7.44 o
   3   9   2       16.80       10.15      2.49 o
   4   9   2      584.55      521.50     18.06 o
   5   9   2        0.08       -0.74      3.96 o
   6   9   2       80.99       94.12     10.15 o
   7   9   2        0.43       -2.51      4.72 o
   8   9   2       16.33        9.56      6.43 o
   9   9   2       38.24       40.15     10.54 o
  10   9   2       31.64       18.99     14.95 o
  -8  10   2       52.58       73.80     12.01 o
  -7  10   2      458.26      462.85     19.74 o
  -6  10   2        1.21        1.34      6.84 o
  -5  10   2      432.00      465.55     23.40 o
  -4  10   2       37.74       45.85      7.73 o
  -3  10   2       21.61       24.11      7.66 o
  -2  10   2       67.30       69.47      8.89 o
  -1  10   2      182.19      184.88      8.06 o
   0  10   2      854.87      787.91     14.15 o
   1  10   2      519.97      469.40     10.84 o
   2  10   2      110.04      100.59      8.14 o
   3  10   2       89.41       96.90      9.46 o
   4  10   2      716.47      675.63     19.91 o
   5  10   2      622.81      593.09     19.68 o
   6  10   2      162.04      148.52     13.12 o
   7  10   2      297.96      316.23     16.49 o
   8  10   2        1.77        4.88      5.62 o
   9  10   2        4.10        2.90     11.19 o
  10  10   2       18.24       29.29     16.79 o
  -8  11   2        0.01       28.36     16.92 o
  -7  11   2       77.85       87.37     23.94 o
  -6  11   2        0.03        6.58     20.77 o
  -5  11   2        2.35        9.54      8.48 o
  -4  11   2      310.97      298.41     18.04 o
  -3  11   2       16.08        5.79      7.21 o
  -2  11   2      396.02      403.52     15.95 o
  -1  11   2      115.31      140.60      9.52 o
   0  11   2      183.00      182.30      9.29 o
   1  11   2      106.51      111.72     10.63 o
   2  11   2      580.17      453.32     21.43 o
   3  11   2       53.25       39.90     11.11 o
   4  11   2      293.09      262.75     14.18 o
   5  11   2      178.34      187.50     14.42 o
   6  11   2       92.25       87.54     11.03 o
   7  11   2      138.18      134.04     13.25 o
   8  11   2      245.27      247.17     21.84 o
   9  11   2      140.97      124.42     16.65 o
  10  11   2        0.02       -7.80      9.80 o
  -7  12   2        0.64       12.48     19.42 o
  -6  12   2      467.44      504.79     34.32 o
  -5  12   2        6.26       15.82      9.62 o
  -4  12   2      582.54      577.71     21.19 o
  -3  12   2      133.74      120.56     12.14 o
  -2  12   2      209.18      224.94     15.05 o
  -1  12   2      133.34      154.20     14.18 o
   0  12   2      223.62      244.81     10.98 o
   1  12   2       24.60       32.42      9.25 o
   2  12   2      271.17      336.52     63.94 o
   3  12   2       37.86       19.36      8.92 o
   4  12   2       25.24       37.94      8.17 o
   5  12   2      213.85      246.96     27.37 o
   6  12   2      561.61      569.56     26.87 o
   7  12   2        5.22       -0.34      6.74 o
   8  12   2      471.91      495.89     26.38 o
   9  12   2       31.56        9.86      9.92 o
  10  12   2        7.08        7.37     14.50 o
  -6  13   2       89.56       59.55     18.84 o
  -5  13   2        1.66        0.67      9.30 o
  -4  13   2      119.56      131.13     15.86 o
  -3  13   2      666.52      714.37     26.95 o
  -2  13   2      280.36      279.96     19.76 o
  -1  13   2       92.36       98.32     18.61 o
   0  13   2      323.83      339.29     24.60 o
   1  13   2        0.54       -5.45      5.45 o
   2  13   2       13.47       14.77     10.54 o
   3  13   2        6.80        8.80     22.58 o
   4  13   2       18.19       20.40     10.66 o
   5  13   2        1.93       -0.50     11.75 o
   6  13   2       14.47       20.93      8.12 o
   7  13   2      211.39      216.57     38.28 o
   8  13   2       33.94       20.22     16.21 o
   9  13   2      114.55      120.64     27.50 o
  10  13   2       12.36       -6.52     14.10 o
  -6  14   2        3.75       53.48     24.87 o
  -5  14   2        9.31       27.18     13.27 o
  -4  14   2       70.09       91.95     15.18 o
  -3  14   2        0.24        5.03     16.11 o
  -2  14   2      117.92      142.23     19.04 o
  -1  14   2       79.90       88.18     15.47 o
   0  14   2       84.85      104.64     11.91 o
   1  14   2       68.20       50.18     16.20 o
   2  14   2       58.85       62.37     13.50 o
   3  14   2       40.44       43.30     12.33 o
   4  14   2      166.63      183.36     36.27 o
   5  14   2      450.01      477.15     27.48 o
   6  14   2       45.90       34.00     13.33 o
   7  14   2      287.29      277.61     37.78 o
   8  14   2       32.78        6.85     14.79 o
   9  14   2        8.56       12.35     16.41 o
  -5  15   2      236.77      338.09     45.08 o
  -4  15   2      206.15      273.54     39.96 o
  -3  15   2      108.38      129.48     20.47 o
  -2  15   2      181.35      217.74     23.28 o
  -1  15   2     1186.48     1260.74     43.36 o
   0  15   2        5.73       25.89     22.67 o
   1  15   2       48.90       31.57     11.76 o
   2  15   2      393.10      374.03     28.35 o
   3  15   2       29.29       26.69     11.46 o
   4  15   2       87.16       62.62     15.93 o
   5  15   2       29.62       24.25     12.31 o
   6  15   2      533.43      549.24     43.45 o
   7  15   2       97.88       81.11     24.43 o
   8  15   2       82.05       44.98     21.72 o
  -3  16   2       51.82       47.27     18.90 o
  -2  16   2      264.44      306.13     41.43 o
  -1  16   2      134.62      161.94     31.63 o
   0  16   2       71.37       49.41     20.29 o
   1  16   2      220.71      225.40     34.58 o
   2  16   2       15.39       15.09     11.12 o
   3  16   2       35.94       26.87     12.16 o
   4  16   2       32.19       33.07     13.13 o
   5  16   2       47.22       43.88     14.44 o
   6  16   2      174.28      160.01     30.87 o
   7  16   2        3.23       -7.77     16.22 o
  -2  17   2      108.53      174.62     35.18 o
  -1  17   2      125.49      116.97     27.59 o
   0  17   2        7.82       45.84     19.71 o
   1  17   2      143.78      179.62     32.62 o
   2  17   2        0.01       19.94     16.78 o
   3  17   2      150.53      153.88     30.39 o
   4  17   2        3.76       13.66     11.13 o
   5  17   2        0.97       -0.69     14.57 o
   6  17   2      141.06      152.53     31.43 o
   0  18   2       14.31       42.17     20.89 o
   1  18   2       19.96       34.95     21.54 o
   2  18   2        8.62       40.28     16.71 o
   3  18   2        4.68       14.88     26.77 o
   4  18   2      230.77      262.52     26.83 o
  -4 -16   3        2.74        7.66     16.14 o
  -3 -16   3        1.95       -8.39     14.86 o
  -2 -16   3       68.17       40.71     19.21 o
   1 -16   3       14.88       24.42     17.98 o
  -6 -15   3       63.41       77.85     24.83 o
  -5 -15   3       89.16       81.70     23.91 o
  -4 -15   3        4.53       12.32     16.58 o
  -3 -15   3       44.15       39.92     19.91 o
  -2 -15   3       35.95       45.89     18.33 o
   0 -15   3       37.49       57.44     20.90 o
   1 -15   3        4.60       29.71     16.81 o
   2 -15   3        2.35        5.95     15.45 o
   3 -15   3        8.25       37.81     18.23 o
  -7 -14   3       12.83       -9.61     13.52 o
  -6 -14   3        0.30       -2.36     13.82 o
  -5 -14   3      206.01      165.36     30.37 o
  -4 -14   3        1.69        6.97     14.32 o
  -3 -14   3      364.86      343.45     37.84 o
  -2 -14   3        0.36       -5.99     10.92 o
  -1 -14   3      621.13      628.67     39.79 o
   0 -14   3       22.65       36.12     16.99 o
   1 -14   3        0.35        9.10     13.98 o
   2 -14   3       34.58       39.81     14.23 o
   3 -14   3        8.81       28.90     12.26 o
   4 -14   3       93.94      129.06     28.73 o
  -8 -13   3        2.06       -7.92     14.06 o
  -7 -13   3       33.78       20.91     18.85 o
  -6 -13   3       78.08       55.18     19.42 o
  -5 -13   3      188.49      151.40     27.50 o
  -4 -13   3      174.63      154.22     26.64 o
  -3 -13   3        0.38        0.61     11.61 o
  -2 -13   3      279.04      277.89     32.77 o
  -1 -13   3        4.68        6.23      8.83 o
   0 -13   3      291.83      333.83     21.49 o
   1 -13   3       13.46       16.88     10.65 o
   2 -13   3        0.75        7.38      8.66 o
   3 -13   3       29.13       44.52     11.08 o
   4 -13   3       93.67       92.76     25.86 o
   5 -13   3        5.16        7.03     20.15 o
   6 -13   3      139.58      109.00     30.57 o
  -8 -12   3       18.67       24.72     16.67 o
  -7 -12   3       37.13       35.56     18.98 o
  -6 -12   3       13.51        7.84     14.32 o
  -5 -12   3        2.87       -8.02      9.65 o
  -4 -12   3       60.67       69.16     19.36 o
  -3 -12   3       22.06       17.97      9.01 o
  -2 -12   3      165.56      159.53     16.81 o
  -1 -12   3        3.87        7.99      6.53 o
   0 -12   3        6.41        6.31      6.20 o
   1 -12   3       48.25       47.02      9.71 o
   2 -12   3      206.58      216.75     17.43 o
   3 -12   3       37.60       45.95     11.01 o
   4 -12   3        2.02       17.79     10.19 o
   5 -12   3      103.75       96.51     27.56 o
   6 -12   3       86.14      101.75     30.21 o
   7 -12   3      139.59      229.71     41.88 o
  -9 -11   3       29.74       16.77     17.36 o
  -8 -11   3      209.51      175.52     30.14 o
  -7 -11   3      228.40      202.56     31.39 o
  -6 -11   3      465.38      437.74     36.16 o
  -5 -11   3       66.28       53.83     12.26 o
  -4 -11   3      543.43      480.97     40.05 o
  -3 -11   3      173.13      209.83     18.66 o
  -2 -11   3        1.04       -4.42      7.92 o
  -1 -11   3      310.25      343.46     15.27 o
   0 -11   3       21.70       22.68      6.96 o
   1 -11   3       47.31       71.17     10.65 o
   2 -11   3       37.90       45.72     12.87 o
   3 -11   3       71.12       68.65     11.85 o
   4 -11   3      137.33      147.97     20.63 o
   5 -11   3      201.06      189.65     23.09 o
   6 -11   3       33.00       21.25     22.09 o
   7 -11   3        1.05        4.04     13.01 o
  -9 -10   3       31.88       13.76     16.46 o
  -8 -10   3       33.13       56.60     19.07 o
  -7 -10   3      123.74      118.76     17.53 o
  -6 -10   3       97.50       98.55     27.09 o
  -5 -10   3      146.17      168.76     32.58 o
  -4 -10   3       85.40       73.25     12.21 o
  -3 -10   3      407.88      456.91     21.87 o
  -2 -10   3      126.07      124.59     11.40 o
  -1 -10   3      715.13      688.87     20.68 o
   0 -10   3      241.46      240.81     15.26 o
   1 -10   3        0.91       14.00      5.12 o
   2 -10   3       63.40       61.16     23.57 o
   3 -10   3       92.43      112.53     13.45 o
   4 -10   3       77.25       70.28     11.85 o
   5 -10   3       29.40       29.21     10.38 o
   6 -10   3      111.39      113.23     15.80 o
   7 -10   3       89.32      116.98     20.95 o
   8 -10   3      283.32      266.81     29.42 o
 -10  -9   3        7.30        6.38     16.93 o
  -9  -9   3        6.98        7.86     14.65 o
  -8  -9   3        2.92        3.72      8.47 o
  -7  -9   3       54.27       56.96     12.79 o
  -6  -9   3        1.58       -1.37      7.02 o
  -5  -9   3      324.06      319.65     19.34 o
  -4  -9   3        1.25        8.64      6.56 o
  -3  -9   3      173.32      167.56     15.66 o
  -2  -9   3       11.68        2.52      4.27 o
  -1  -9   3      153.00      154.49     11.87 o
   0  -9   3      178.06      200.33     13.34 o
   1  -9   3     1727.05     1709.52     28.16 o
   2  -9   3       14.61       20.66      8.95 o
   3  -9   3      427.41      395.09     24.35 o
   4  -9   3       20.15       18.44      7.15 o
   5  -9   3        1.67        7.89      8.95 o
   6  -9   3      284.67      273.54     21.48 o
   7  -9   3        3.42       16.31     10.83 o
   8  -9   3      293.10      291.18     50.26 o
   9  -9   3       90.58       95.60     21.44 o
 -10  -8   3        0.11        4.16     15.39 o
  -9  -8   3        0.06       -5.30      8.83 o
  -8  -8   3      100.96       96.95     13.65 o
  -7  -8   3        1.10       -5.85      5.85 o
  -6  -8   3        3.84       -1.35      5.92 o
  -5  -8   3        0.03        3.60      5.51 o
  -4  -8   3       80.08      108.98     11.20 o
  -3  -8   3      106.55      112.63     13.21 o
  -2  -8   3     1635.07     1599.36     29.55 o
  -1  -8   3       22.79       27.59     10.11 o
   0  -8   3      639.53      624.81     15.89 o
   1  -8   3      111.32      108.60     13.29 o
   2  -8   3      157.47      175.42     11.27 o
   3  -8   3       81.52       97.58      9.55 o
   4  -8   3       64.66       74.50     13.70 o
   5  -8   3       73.81       92.19      9.02 o
   6  -8   3        0.79        3.41      5.70 o
   7  -8   3      704.35      722.04     25.64 o
   8  -8   3       11.63       10.50      8.00 o
   9  -8   3      255.05      271.42     20.22 o
 -10  -7   3        9.69       18.06     15.91 o
  -9  -7   3       12.85       12.21     12.94 o
  -8  -7   3        0.43       -6.32      6.32 o
  -7  -7   3        8.90        9.49      7.28 o
  -6  -7   3      183.19      166.72     14.69 o
  -5  -7   3       37.23       19.13      6.50 o
  -4  -7   3        3.01       10.79      7.25 o
  -3  -7   3      209.16      216.97     10.28 o
  -2  -7   3        2.14        7.83      5.62 o
  -1  -7   3     2184.18     2180.34     40.73 o
   0  -7   3        9.47       10.70      4.30 o
   1  -7   3     2853.07     2714.35     29.99 o
   2  -7   3       39.47       29.21      4.23 o
   3  -7   3        4.71        5.29      4.15 o
   4  -7   3        0.59        7.54      4.94 o
   5  -7   3      288.63      265.53     13.96 o
   6  -7   3       20.44       19.59      6.03 o
   7  -7   3      322.30      302.35     14.97 o
   8  -7   3      148.15      120.41     12.59 o
   9  -7   3        5.58       18.57      8.30 o
  10  -7   3       12.41       18.83     26.67 o
 -11  -6   3       30.41       31.53     14.67 o
 -10  -6   3        7.96        8.35     15.71 o
  -9  -6   3      168.58      143.84     14.07 o
  -8  -6   3      250.98      296.26     17.86 o
  -7  -6   3       34.46       45.00      9.09 o
  -6  -6   3        0.87       -4.48      4.64 o
  -5  -6   3     1104.57     1119.01     21.63 o
  -4  -6   3        7.16        5.77      4.04 o
  -3  -6   3     2367.01     2480.72     28.57 o
  -2  -6   3        2.25        4.14      2.36 o
  -1  -6   3     3792.40     3889.68     37.40 o
   0  -6   3       76.61       72.52      4.79 o
   1  -6   3        1.38       -0.93      3.58 o
   2  -6   3       29.22       14.30      3.37 o
   3  -6   3     1111.42     1036.25     16.98 o
   4  -6   3      599.89      602.66     15.69 o
   5  -6   3        8.14       17.06      5.82 o
   6  -6   3      717.66      666.25     18.43 o
   7  -6   3      389.69      368.94     18.27 o
   8  -6   3      774.71      726.48     20.16 o
   9  -6   3       36.50       15.30      7.84 o
  10  -6   3       49.79       36.14      9.93 o
 -11  -5   3      133.49      147.10     25.83 o
 -10  -5   3       99.55      122.29     26.91 o
  -9  -5   3       93.63       99.83     14.64 o
  -8  -5   3        7.73        8.17      6.51 o
  -7  -5   3        0.36        5.42      4.69 o
  -6  -5   3        1.41        0.66      3.70 o
  -5  -5   3     1139.59     1199.77     22.24 o
  -4  -5   3      267.86      300.17     11.15 o
  -3  -5   3      333.80      408.94     10.16 o
  -2  -5   3      368.75      352.69      7.55 o
  -1  -5   3       38.03       40.51      3.82 o
   0  -5   3     1530.09     1484.47     16.64 o
   1  -5   3     1140.97     1125.54     14.58 o
   2  -5   3       50.42       52.66      4.30 o
   3  -5   3     1741.63     1679.75     26.49 o
   4  -5   3      360.32      323.25     11.35 o
   5  -5   3      337.05      304.72     12.53 o
   6  -5   3       49.01       40.28      7.56 o
   7  -5   3      110.85       82.83      9.27 o
   8  -5   3       98.44       95.12      9.74 o
   9  -5   3      166.25      179.77     14.75 o
  10  -5   3       25.56       30.82      9.26 o
 -11  -4   3       86.87       64.52     22.39 o
 -10  -4   3      109.67      117.11     24.63 o
  -9  -4   3        0.38        9.68      9.91 o
  -8  -4   3       15.10       16.52      5.85 o
  -7  -4   3        6.11        5.71      4.74 o
  -6  -4   3       81.42       87.27      8.04 o
  -5  -4   3      654.71      626.48     15.53 o
  -4  -4   3      597.78      602.12     10.04 o
  -3  -4   3      127.87      117.87      6.00 o
  -2  -4   3     2138.97     2221.83     22.09 o
  -1  -4   3     1109.42     1273.92     17.51 o
   0  -4   3      298.60      253.70      6.70 o
   1  -4   3      169.56      197.70     10.28 o
   2  -4   3      102.09      112.10      5.44 o
   3  -4   3       32.76       40.52      4.94 o
   4  -4   3       79.83       82.92      7.11 o
   5  -4   3       29.80       43.30      8.78 o
   6  -4   3       73.62       66.70      7.88 o
   7  -4   3      327.00      314.44     14.01 o
   8  -4   3      146.58      173.89     11.85 o
   9  -4   3      359.74      379.15     17.97 o
  10  -4   3       12.59       17.64      7.58 o
  11  -4   3       21.75       48.42     29.82 o
 -11  -3   3       14.66       36.95     17.20 o
 -10  -3   3       13.16       22.23      8.83 o
  -9  -3   3        8.18        9.22      7.38 o
  -8  -3   3      208.33      264.62     17.36 o
  -7  -3   3       94.18       82.80      6.92 o
  -6  -3   3      292.54      284.84      8.91 o
  -5  -3   3      812.69      782.36     13.68 o
  -4  -3   3        1.00        0.14      2.08 o
  -3  -3   3        6.85       12.20      2.01 o
  -2  -3   3      493.64      583.73     11.79 o
  -1  -3   3      266.70      233.42      6.93 o
   0  -3   3      615.19      635.86     10.21 o
   1  -3   3      746.07      651.52      9.75 o
   2  -3   3     1605.88     1588.78     16.19 o
   3  -3   3      779.50      817.48     13.23 o
   4  -3   3       23.31       16.60      4.16 o
   5  -3   3      714.93      669.43     17.59 o
   6  -3   3       44.62       55.16      5.44 o
   7  -3   3      228.74      214.96     11.91 o
   8  -3   3        7.27        1.71      5.27 o
   9  -3   3      469.54      448.39     15.96 o
  10  -3   3       47.15       41.82      8.09 o
  11  -3   3      113.30      122.45     12.60 o
 -11  -2   3       63.38       79.29     15.12 o
 -10  -2   3       66.57       87.19     12.80 o
  -9  -2   3       68.91       81.29      9.97 o
  -8  -2   3        0.01       -4.04      4.33 o
  -7  -2   3      109.02      141.64     10.76 o
  -6  -2   3       42.71       54.68      5.48 o
  -5  -2   3      205.47      204.80      7.80 o
  -4  -2   3      353.00      377.32      8.58 o
  -3  -2   3      470.54      438.71      9.76 o
  -2  -2   3       80.63      103.70      5.83 o
  -1  -2   3      963.97      878.73     16.64 o
   0  -2   3        2.04        3.10      2.43 o
   1  -2   3      698.07      732.87     10.73 o
   2  -2   3        1.13       -0.91      2.23 o
   3  -2   3       81.03      115.53      6.90 o
   4  -2   3        4.06       24.48      6.24 o
   5  -2   3      379.25      410.47     11.88 o
   6  -2   3       21.60       16.40      4.46 o
   7  -2   3        4.23       -0.09      4.37 o
   8  -2   3      316.26      299.01     13.56 o
   9  -2   3       52.44       56.09      8.45 o
  10  -2   3       60.94       55.25      8.46 o
  11  -2   3        0.18       11.37     10.15 o
 -11  -1   3      144.03      160.73     27.05 o
 -10  -1   3       45.14       71.20     10.14 o
  -9  -1   3      254.71      268.36     12.39 o
  -8  -1   3       10.37        2.02      5.79 o
  -7  -1   3       74.30       67.63      5.84 o
  -6  -1   3       89.59       86.80      5.53 o
  -5  -1   3       60.53       54.94      4.21 o
  -4  -1   3       25.68       30.52      3.38 o
  -3  -1   3     1167.07     1233.50     13.83 o
  -2  -1   3      193.23      175.10      6.04 o
  -1  -1   3      174.59      189.50      4.18 o
   0  -1   3     4897.92     4719.52     50.88 o
   1  -1   3     4141.92     4235.47     49.57 o
   2  -1   3      785.52      711.01     14.91 o
   3  -1   3       57.71       48.04      6.58 o
   4  -1   3      338.34      410.79     15.00 o
   5  -1   3       30.19       31.48      4.71 o
   6  -1   3      496.59      484.52     10.99 o
   7  -1   3       32.33       33.61      5.58 o
   8  -1   3      259.90      274.17     12.60 o
   9  -1   3        1.53        5.37      4.59 o
  10  -1   3      346.60      357.78     19.37 o
  11  -1   3       74.65       74.95      9.55 o
 -11   0   3       80.08       85.02     14.77 o
 -10   0   3      108.71      118.79     10.43 o
  -9   0   3        7.49       11.70      5.34 o
  -8   0   3      202.38      221.22      9.64 o
  -7   0   3        1.00        0.00      3.25 o
  -6   0   3      275.08      250.56      8.07 o
  -5   0   3      440.90      437.37      9.18 o
  -4   0   3       81.41       85.82      4.59 o
  -3   0   3      973.83     1030.94     13.75 o
  -2   0   3     1791.12     1659.00     30.47 o
  -1   0   3      806.96      767.93      9.86 o
   0   0   3     4188.24     4025.57     44.85 o
   1   0   3    25431.38    25151.57    237.28 o
   2   0   3       81.77      110.33      6.94 o
   3   0   3       88.37       80.34      6.12 o
   4   0   3        5.87       19.65     10.04 o
   5   0   3      351.19      392.10     12.37 o
   6   0   3      106.45      114.53      6.31 o
   7   0   3      718.76      736.12     13.64 o
   8   0   3      250.01      278.22     10.90 o
   9   0   3      617.65      586.22     33.51 o
  10   0   3      199.60      227.28     14.96 o
  11   0   3       83.50       79.99      9.82 o
  12   0   3       13.58       16.44     15.45 o
 -11   1   3       16.50       25.89     11.29 o
 -10   1   3      322.63      357.07     21.54 o
  -9   1   3        5.96        8.47      4.51 o
  -8   1   3      301.07      307.38     12.28 o
  -7   1   3       19.74       24.65      3.97 o
  -6   1   3      112.18      103.39      6.29 o
  -5   1   3        3.38        7.84      2.60 o
  -4   1   3      509.46      521.80     10.33 o
  -3   1   3     2342.90     2610.92     25.07 o
  -2   1   3        8.96        1.76      2.11 o
  -1   1   3      726.46      714.03      9.75 o
   0   1   3     8602.92     8837.68     94.10 o
   2   1   3     1321.61     1261.93     33.38 o
   3   1   3      265.64      259.51      6.14 o
   4   1   3       73.02       85.78      4.19 o
   5   1   3      141.60      138.83      5.55 o
   6   1   3      803.50      787.50     15.21 o
   7   1   3      233.46      213.29     11.06 o
   8   1   3       17.90       20.73      4.62 o
   9   1   3      161.51      181.59      9.87 o
  10   1   3      269.57      251.86     12.01 o
  11   1   3        0.33        4.35      9.10 o
  12   1   3       37.58       36.45     14.59 o
 -11   2   3       42.02       34.30     24.66 o
 -10   2   3       28.15       25.73      8.05 o
  -9   2   3       94.34       92.56      8.82 o
  -8   2   3        1.57       -3.47      3.47 o
  -7   2   3      553.25      544.56     13.05 o
  -6   2   3       11.03       11.41      3.17 o
  -5   2   3        1.20       -0.13      2.12 o
  -4   2   3       32.23       21.50      3.13 o
  -3   2   3     1982.11     1974.06     19.18 o
  -2   2   3      105.81      121.43      5.06 o
  -1   2   3     2194.41     2033.41     16.59 o
   0   2   3      909.94      889.21      9.18 o
   1   2   3     2488.18     2858.91     30.45 o
   2   2   3       33.88       40.77      2.98 o
   3   2   3        2.73        4.15      1.48 o
   4   2   3      295.92      267.72      6.11 o
   5   2   3      146.28      169.77      7.03 o
   6   2   3       17.62       20.56      3.51 o
   7   2   3        5.66        5.88      3.25 o
   8   2   3       10.10       14.36      3.99 o
   9   2   3      217.45      244.16     10.86 o
  10   2   3       64.88       54.88      7.62 o
  11   2   3        8.98        4.19      6.01 o
  12   2   3      129.63      147.87     17.36 o
 -11   3   3       95.72       91.17     26.47 o
 -10   3   3        1.18       16.96      8.11 o
  -9   3   3      481.41      465.39     15.59 o
  -8   3   3       35.45       29.58      6.14 o
  -7   3   3      147.84      159.91     10.70 o
  -6   3   3       18.94       10.07      3.96 o
  -5   3   3      208.45      210.17      8.56 o
  -4   3   3      360.48      353.65      8.74 o
  -3   3   3      152.47      143.25      5.36 o
  -2   3   3      582.33      594.70      7.27 o
  -1   3   3      481.04      497.74      6.08 o
   0   3   3     4948.41     4695.36     35.99 o
   1   3   3       67.83       61.77      4.30 o
   2   3   3     2463.52     2350.89     20.71 o
   3   3   3        0.07        4.11      1.48 o
   4   3   3      555.19      664.56      8.95 o
   5   3   3        5.85        5.31      1.98 o
   6   3   3      223.77      220.32      7.14 o
   7   3   3        4.90       -2.42      3.64 o
   8   3   3       10.10       10.11      3.99 o
   9   3   3       29.67       24.46      5.07 o
  10   3   3        1.53        1.90      4.44 o
  11   3   3      117.42      125.64      9.80 o
  12   3   3      125.44      125.94     11.86 o
 -10   4   3       76.32       79.87     10.77 o
  -9   4   3      124.71      141.11     11.20 o
  -8   4   3      186.08      190.66     12.61 o
  -7   4   3       48.15       28.07      5.59 o
  -6   4   3        1.16        2.68      3.20 o
  -5   4   3     2195.81     1990.33     24.38 o
  -4   4   3      515.04      523.02      9.10 o
  -3   4   3     1526.26     1492.00     15.19 o
  -2   4   3     3070.29     2897.38     20.42 o
  -1   4   3     1534.45     1669.11     12.51 o
   0   4   3      624.71      534.16      9.43 o
   1   4   3      398.03      383.31      7.85 o
   2   4   3      154.59      150.27      4.11 o
   3   4   3     1701.38     1730.41     19.36 o
   4   4   3      177.57      195.19      5.05 o
   5   4   3       50.13       44.63      3.69 o
   6   4   3      539.81      515.04     10.28 o
   7   4   3       26.43       30.40      4.20 o
   8   4   3       93.93       86.64      7.25 o
   9   4   3      127.70      134.80     12.34 o
  10   4   3      137.24      133.79     12.73 o
  11   4   3        7.33        6.55      5.25 o
  12   4   3       87.88      109.89      9.96 o
 -10   5   3       97.51       96.20     11.47 o
  -9   5   3        0.29       -4.02      5.36 o
  -8   5   3      439.95      461.49     15.70 o
  -7   5   3        0.45        2.39      4.21 o
  -6   5   3      143.08      127.52      8.87 o
  -5   5   3        0.83        2.71      3.37 o
  -4   5   3      206.30      193.99      7.38 o
  -3   5   3        5.76        8.22      2.21 o
  -2   5   3      248.16      257.63      5.40 o
  -1   5   3      348.70      452.19      5.98 o
   0   5   3       92.66      103.83      3.91 o
   1   5   3     3462.15     3299.86     26.07 o
   2   5   3      103.20       94.92      5.60 o
   3   5   3     3981.14     4169.56     34.12 o
   4   5   3        7.48       12.83      2.26 o
   5   5   3        0.08       -0.05      1.81 o
   6   5   3      690.22      682.80     11.86 o
   7   5   3      136.14      139.41      7.39 o
   8   5   3      115.84      126.15      7.52 o
   9   5   3       26.19       30.78      7.30 o
  10   5   3        0.66        1.85      6.08 o
  11   5   3       83.79      106.60     14.26 o
  12   5   3      164.76      222.75     15.55 o
 -10   6   3      106.22       78.83     18.67 o
  -9   6   3       10.99        7.20      5.98 o
  -8   6   3       17.53       22.43      6.11 o
  -7   6   3       37.87       34.39      6.15 o
  -6   6   3       34.18       28.66      6.46 o
  -5   6   3      979.95      874.60     16.00 o
  -4   6   3        9.69        9.27      2.64 o
  -3   6   3      182.37      197.28      6.58 o
  -2   6   3        0.08        1.68      1.79 o
  -1   6   3      266.31      224.64      5.74 o
   0   6   3      487.25      502.50      7.40 o
   1   6   3      458.18      419.02      7.74 o
   2   6   3       52.53       66.06      3.62 o
   3   6   3      133.20      143.40      8.08 o
   4   6   3      349.79      358.29      7.99 o
   5   6   3      557.72      564.75     11.03 o
   6   6   3      900.80      904.53     13.12 o
   7   6   3      147.04      152.93      7.54 o
   8   6   3       40.10       37.74      5.29 o
   9   6   3      105.24      121.50      9.89 o
  10   6   3      143.14      132.58     15.76 o
  11   6   3       70.01       95.68     20.80 o
 -10   7   3        3.04       38.98     38.08 o
  -9   7   3       69.99       60.82     10.77 o
  -8   7   3       22.71       23.71      8.55 o
  -7   7   3      512.81      499.28     18.50 o
  -6   7   3        1.46       -0.40      4.35 o
  -5   7   3       60.13       59.14      6.17 o
  -4   7   3        2.21       -1.07      3.33 o
  -3   7   3       25.34       16.16      4.40 o
  -2   7   3        2.95        1.35      2.59 o
  -1   7   3      318.04      386.27      7.46 o
   0   7   3     2877.71     2788.25     21.60 o
   1   7   3       20.32       31.42      3.16 o
   2   7   3     3184.86     3097.32     27.60 o
   3   7   3       36.28       61.93      3.83 o
   4   7   3      574.34      587.28     10.58 o
   5   7   3       33.07       35.59      4.07 o
   6   7   3      291.67      283.39      8.28 o
   7   7   3      191.23      190.76      8.59 o
   8   7   3       19.65       16.57      5.77 o
   9   7   3        4.55       11.51      5.52 o
  10   7   3      122.15      172.59     32.54 o
  -9   8   3        0.01       10.34      7.92 o
  -8   8   3        2.14        9.00      7.13 o
  -7   8   3       13.31        5.48      6.13 o
  -6   8   3      501.54      521.49     17.50 o
  -5   8   3       25.48       25.42      5.62 o
  -4   8   3      130.49      121.97      8.72 o
  -3   8   3      624.29      543.54     13.34 o
  -2   8   3      529.44      472.58      9.18 o
  -1   8   3        6.34        5.03      3.21 o
   0   8   3      727.94      683.83      9.77 o
   1   8   3      323.90      305.51      6.93 o
   2   8   3      378.48      398.75      8.60 o
   3   8   3      756.19      772.49     10.85 o
   4   8   3        0.71        3.69      2.56 o
   5   8   3      581.81      620.00     21.24 o
   6   8   3        1.75       -2.83      3.31 o
   7   8   3        5.12        7.16      4.80 o
   8   8   3       66.58       49.40      7.60 o
   9   8   3       26.03       30.40      7.11 o
  10   8   3       28.36       43.18     22.17 o
  -9   9   3       29.16       32.04     11.11 o
  -8   9   3      281.91      331.16     34.69 o
  -7   9   3       84.71       76.88     10.64 o
  -6   9   3        0.63        4.96      5.82 o
  -5   9   3       48.21       44.91      6.81 o
  -4   9   3      349.20      347.00     13.75 o
  -3   9   3       89.29       79.92      7.37 o
  -2   9   3      315.44      320.50      8.13 o
  -1   9   3      580.35      557.18     10.93 o
   0   9   3        7.32       10.35      4.30 o
   1   9   3      763.65      697.23     11.32 o
   2   9   3      830.20      843.57     15.71 o
   3   9   3     1178.38     1104.96     20.40 o
   4   9   3        7.85        8.50      4.39 o
   5   9   3      360.79      314.72     12.42 o
   6   9   3       76.14       60.68      7.61 o
   7   9   3       42.44       20.51      6.47 o
   8   9   3        4.96        5.56      6.05 o
   9   9   3       26.49       41.64      8.69 o
  -8  10   3       10.20       25.07      9.79 o
  -7  10   3      121.17      135.75     13.46 o
  -6  10   3       87.58       76.28      9.13 o
  -5  10   3      242.31      232.80     12.70 o
  -4  10   3        0.23        1.53      5.58 o
  -3  10   3       46.10       23.84      6.46 o
  -2  10   3       33.77       23.29      5.86 o
  -1  10   3      573.54      564.53     12.45 o
   0  10   3      163.77      154.12      7.50 o
   1  10   3      441.25      421.92     11.92 o
   2  10   3      136.38      159.09     11.11 o
   3  10   3        1.95        3.06      6.59 o
   4  10   3      641.11      673.83     17.14 o
   5  10   3        1.31        0.21      4.23 o
   6  10   3      276.51      281.41     15.79 o
   7  10   3       21.92       14.35      6.68 o
   8  10   3       70.61       58.55      9.98 o
   9  10   3       25.68       23.90     11.31 o
  10  10   3       14.31        8.46      9.09 o
  -8  11   3       14.79        9.22     14.26 o
  -7  11   3       47.60       44.53     17.67 o
  -6  11   3       69.84       82.70     12.81 o
  -5  11   3        5.45        6.78      7.69 o
  -4  11   3        1.76        6.16      7.68 o
  -3  11   3       95.07      103.01     11.60 o
  -2  11   3       11.54        1.81      6.74 o
  -1  11   3        1.42       -0.52      6.67 o
   0  11   3      298.65      276.97     17.47 o
   1  11   3      295.04      278.64     13.21 o
   2  11   3     1465.79     1421.99     25.33 o
   3  11   3        1.17        3.75      7.01 o
   4  11   3       20.64       51.56      7.27 o
   5  11   3       51.71       39.06     11.90 o
   6  11   3       14.08        3.41      8.11 o
   7  11   3      104.58       95.93     11.77 o
   8  11   3        7.46        5.11      7.30 o
   9  11   3       36.06       55.38     28.71 o
  10  11   3       13.55        2.70      9.08 o
  -7  12   3        5.93       13.15     16.18 o
  -6  12   3      176.60      193.57     20.07 o
  -5  12   3       39.93       66.05     11.59 o
  -4  12   3       95.52      111.98     13.08 o
  -3  12   3        2.05        6.49      7.52 o
  -2  12   3      169.99      197.19     16.61 o
  -1  12   3       21.82       15.72      6.50 o
   0  12   3      198.10      241.74     18.10 o
   1  12   3      644.71      641.57     17.48 o
   2  12   3       34.07       49.06      9.52 o
   3  12   3       82.45       76.09     10.72 o
   4  12   3      508.65      502.95     19.19 o
   5  12   3      649.64      678.71     22.91 o
   6  12   3      100.21       94.32     11.76 o
   7  12   3        0.32        2.73      7.97 o
   8  12   3       11.64       10.67     13.20 o
   9  12   3        7.05       -7.32      7.32 o
  10  12   3       61.73       51.53     14.40 o
  -6  13   3        5.24       29.37     14.75 o
  -5  13   3      370.86      478.15     33.15 o
  -4  13   3      257.94      277.45     21.83 o
  -3  13   3      114.65      102.39     14.58 o
  -2  13   3       24.97       41.29     14.63 o
  -1  13   3      221.04      242.20     16.74 o
   0  13   3       26.43       31.40      7.13 o
   1  13   3      243.67      242.49     12.23 o
   2  13   3        0.03       -2.64      6.94 o
   3  13   3      231.02      296.36     28.88 o
   4  13   3      303.71      317.43     16.94 o
   5  13   3      188.25      174.45     15.57 o
   6  13   3       42.70       45.57     10.05 o
   7  13   3       17.01        5.76      7.08 o
   8  13   3        2.98       -5.38      8.13 o
   9  13   3      123.59      106.07     17.03 o
  10  13   3        0.69        2.28     16.49 o
  -6  14   3        9.71       14.26     23.52 o
  -5  14   3      290.45      305.27     30.02 o
  -4  14   3        0.04       18.70     10.65 o
  -3  14   3        8.93        5.58      9.36 o
  -2  14   3       66.37       73.24     13.13 o
  -1  14   3      209.16      227.39     22.09 o
   0  14   3       20.91       17.36      6.32 o
   1  14   3      158.28      183.26     14.83 o
   2  14   3       30.02       24.50     19.91 o
   3  14   3       24.08       -1.42      9.00 o
   4  14   3      391.06      380.07     24.28 o
   5  14   3       52.64       33.78     12.18 o
   6  14   3       53.46       65.23     11.18 o
   7  14   3        1.46       -0.44      7.14 o
   8  14   3       24.57       14.84     10.59 o
   9  14   3       30.87       20.53     17.83 o
  -5  15   3       20.78       24.12     14.56 o
  -4  15   3       75.77       82.09     18.92 o
  -3  15   3        0.60       16.38     18.43 o
  -2  15   3       46.29       55.64     14.46 o
  -1  15   3        0.57        2.33     14.93 o
   0  15   3        0.19       21.04     10.46 o
   1  15   3       39.26       42.72     12.59 o
   2  15   3      426.46      449.38     40.36 o
   3  15   3        3.15       -8.31      8.31 o
   4  15   3      229.12      217.12     23.15 o
   5  15   3        0.17       -0.46      9.56 o
   6  15   3       86.71       84.64     21.00 o
   7  15   3       41.05       -3.19     13.62 o
   8  15   3        3.55        8.72     14.98 o
  -4  16   3      293.49      261.84     38.65 o
  -3  16   3      115.12      103.86     26.94 o
  -2  16   3       35.60       37.70     18.83 o
  -1  16   3       25.36       49.99     19.83 o
   0  16   3      150.63      153.17     29.65 o
   1  16   3      304.90      305.10     39.94 o
   2  16   3      229.22      246.67     24.33 o
   3  16   3        0.20       -7.15      9.83 o
   4  16   3       55.66       65.58     15.83 o
   5  16   3      176.44      218.28     23.68 o
   6  16   3       70.57       89.07     17.98 o
   7  16   3        0.38       -2.40     14.89 o
   8  16   3       17.05        5.36     16.63 o
  -2  17   3       16.31        5.18     16.60 o
  -1  17   3       27.96       45.20     22.11 o
   0  17   3       17.37       23.20     19.03 o
   1  17   3      113.04      116.96     27.09 o
   2  17   3        7.58       19.31     12.67 o
   3  17   3      112.98       89.51     36.70 o
   4  17   3       48.54       45.71     33.19 o
   5  17   3       41.46       26.44     30.58 o
   6  17   3       58.58       61.44     23.11 o
   0  18   3        0.33       22.31     17.54 o
   1  18   3       57.72       83.43     24.48 o
   2  18   3       13.10       45.88     20.61 o
   3  18   3       30.85       17.39     35.15 o
   4  18   3      100.63       94.85     23.13 o
  -5 -15   4       39.07       33.44     18.78 o
  -4 -15   4       18.82        8.69     17.16 o
  -3 -15   4       18.60       14.99     15.69 o
  -2 -15   4       35.35       21.15     16.70 o
   2 -15   4       19.21       35.12     17.35 o
  -6 -14   4        2.26      -13.45     13.45 o
  -5 -14   4       14.94       18.80     16.21 o
  -4 -14   4      274.68      329.50     37.92 o
  -3 -14   4       12.32       23.32     15.79 o
  -2 -14   4        4.49        7.27     13.80 o
  -1 -14   4       40.46       65.09     19.64 o
   1 -14   4      182.75      200.49     47.53 o
   2 -14   4        0.63       14.79     11.48 o
   3 -14   4       74.75       78.05     24.35 o
   4 -14   4       13.69       42.41     22.26 o
  -7 -13   4        0.03       -9.64     13.39 o
  -6 -13   4      255.09      209.23     32.57 o
  -5 -13   4       27.33       27.65     17.33 o
  -4 -13   4        3.48       37.97     17.83 o
  -3 -13   4       15.00       21.33     15.33 o
  -2 -13   4       22.83       17.14     12.84 o
  -1 -13   4      139.79      170.95     18.19 o
   0 -13   4        5.22       15.68     10.80 o
   1 -13   4       91.67       96.43     16.09 o
   2 -13   4      123.69      139.99     15.85 o
   3 -13   4        0.41       18.67     10.85 o
   4 -13   4      168.23      176.61     31.65 o
   5 -13   4        1.58       16.85     20.76 o
  -8 -12   4        7.49       10.96     17.80 o
  -7 -12   4       96.40       69.84     22.32 o
  -6 -12   4       55.17       27.83     15.00 o
  -5 -12   4       33.51       36.09     16.23 o
  -4 -12   4        5.32        3.50      7.84 o
  -3 -12   4       15.93       10.50     14.14 o
  -2 -12   4       49.64       52.75     11.38 o
  -1 -12   4        8.82       18.97      8.07 o
   0 -12   4       92.67       96.62     11.85 o
   1 -12   4       32.70       54.08     12.45 o
   2 -12   4      223.67      271.12     24.35 o
   3 -12   4       14.22       30.04      9.99 o
   4 -12   4        3.17       30.05     14.35 o
   5 -12   4       36.44       68.51     25.45 o
   6 -12   4      116.33      168.00     34.87 o
  -8 -11   4       31.92        8.06     17.37 o
  -7 -11   4      161.56      183.76     31.03 o
  -6 -11   4       54.30       61.01     13.44 o
  -5 -11   4      206.36      220.92     21.90 o
  -4 -11   4       65.75       72.10     12.63 o
  -3 -11   4       97.80       88.54     17.32 o
  -2 -11   4       38.08       39.51     18.78 o
  -1 -11   4        6.11       17.38      6.11 o
   0 -11   4      240.79      278.16     34.94 o
   1 -11   4       47.86       46.05     13.57 o
   2 -11   4       57.07       65.15     10.97 o
   3 -11   4      128.06      140.75     16.26 o
   4 -11   4       91.89      101.93     18.04 o
   5 -11   4       47.02       61.22     16.23 o
   6 -11   4       11.70       -3.07     23.32 o
   7 -11   4       67.38       92.23     30.63 o
  -9 -10   4       20.88        3.58     17.83 o
  -8 -10   4       22.95       29.43     18.75 o
  -7 -10   4       48.45       35.58     12.22 o
  -6 -10   4        2.03       -1.67      7.95 o
  -5 -10   4        0.02       -6.65      6.65 o
  -4 -10   4      389.06      409.96     22.08 o
  -3 -10   4       41.76       38.45      9.59 o
  -2 -10   4      557.99      508.33     23.10 o
  -1 -10   4       37.17       50.05      8.10 o
   0 -10   4        2.36       -5.15      5.15 o
   1 -10   4      694.24      634.30     18.08 o
   2 -10   4       22.93       35.81      9.02 o
   3 -10   4      187.06      208.96     16.85 o
   4 -10   4       17.09       13.99     16.05 o
   5 -10   4      111.39       88.57     17.60 o
   6 -10   4       14.50       19.59     14.69 o
   7 -10   4        7.03        1.66     17.21 o
   8 -10   4       30.11       26.86     40.32 o
  -9  -9   4       17.58       14.53     14.48 o
  -8  -9   4       11.76        5.08      9.66 o
  -7  -9   4       80.11       55.47     13.83 o
  -6  -9   4       18.77       23.85     19.19 o
  -5  -9   4       46.96       44.80     10.64 o
  -4  -9   4       19.52       18.73     10.57 o
  -3  -9   4       78.54       67.36     13.07 o
  -2  -9   4      320.63      298.61     17.86 o
  -1  -9   4       24.06       27.72      6.05 o
   0  -9   4      116.00       93.16     13.79 o
   1  -9   4      616.63      587.51     16.48 o
   2  -9   4        6.26        6.28      6.42 o
   3  -9   4      119.29      124.61     13.41 o
   4  -9   4       37.18       35.06     12.81 o
   5  -9   4       12.33       20.46      9.16 o
   6  -9   4      402.41      404.17     23.94 o
   7  -9   4        0.72        8.69     10.36 o
   8  -9   4        0.54       14.74     13.83 o
 -10  -8   4       55.17       43.18     22.70 o
  -9  -8   4        6.18        6.83     12.75 o
  -8  -8   4      238.90      218.97     19.22 o
  -7  -8   4       37.22       25.37      8.98 o
  -6  -8   4      274.89      301.77     20.63 o
  -5  -8   4      124.87      138.24     13.58 o
  -4  -8   4      788.35      782.18     31.02 o
  -3  -8   4      636.43      623.93     44.56 o
  -2  -8   4      248.67      243.11     18.50 o
  -1  -8   4       59.66       74.04     11.49 o
   0  -8   4     1227.49     1144.99     24.99 o
   1  -8   4      122.93      115.38      9.09 o
   2  -8   4       48.82       51.81      9.07 o
   3  -8   4      147.36      139.22     13.50 o
   4  -8   4       14.58       16.47      7.83 o
   5  -8   4      492.77      438.49     20.40 o
   6  -8   4       62.76       55.23      8.40 o
   7  -8   4      162.64      142.92     12.61 o
   8  -8   4        2.30        2.48      7.54 o
   9  -8   4        3.43       12.23      8.94 o
 -10  -7   4        6.15       22.19     17.63 o
  -9  -7   4        0.03        1.13     11.09 o
  -8  -7   4       10.24        1.73      6.64 o
  -7  -7   4       61.43       71.68     14.43 o
  -6  -7   4        5.61        1.92      5.68 o
  -5  -7   4      200.03      222.96     16.25 o
  -4  -7   4       16.13       12.19      5.49 o
  -3  -7   4      106.23       90.39      9.84 o
  -2  -7   4      126.72      159.31      9.51 o
  -1  -7   4      149.10      150.10     10.50 o
   0  -7   4     1334.56     1355.21     26.16 o
   1  -7   4       46.94       51.51      6.52 o
   2  -7   4      281.95      264.06     11.68 o
   3  -7   4      471.97      433.62     12.92 o
   4  -7   4       24.50       24.31      5.84 o
   5  -7   4      839.06      827.30     19.83 o
   6  -7   4        2.59       -0.10      7.20 o
   7  -7   4       46.08       48.10      8.19 o
   8  -7   4        8.98       18.16      7.33 o
   9  -7   4        1.25       11.80      8.55 o
 -10  -6   4        2.11      -11.04     12.21 o
  -9  -6   4       11.83        5.19      9.60 o
  -8  -6   4       10.55       11.49      8.09 o
  -7  -6   4      219.00      241.37     18.33 o
  -6  -6   4       84.98       80.82     11.04 o
  -5  -6   4      195.12      172.46     12.39 o
  -4  -6   4      401.06      451.76     17.46 o
  -3  -6   4     1142.82     1254.53     27.99 o
  -2  -6   4      294.34      295.01      9.26 o
  -1  -6   4       71.15       62.74      5.43 o
   0  -6   4        2.43        5.42      4.65 o
   1  -6   4      231.44      239.75      7.67 o
   2  -6   4      190.88      177.14      7.55 o
   3  -6   4      617.13      560.15     12.66 o
   4  -6   4      898.74      818.96     20.17 o
   5  -6   4       75.49       66.57      8.00 o
   6  -6   4      108.05      104.79      9.96 o
   7  -6   4       22.55       15.59      6.94 o
   8  -6   4      207.32      194.74     13.45 o
   9  -6   4        0.37        4.36      7.09 o
  10  -6   4        1.68        6.84      8.13 o
 -10  -5   4       18.96        8.35     17.26 o
  -9  -5   4        0.11       -7.95      7.95 o
  -8  -5   4       16.07       23.40      9.13 o
  -7  -5   4      199.55      229.60     14.23 o
  -6  -5   4      348.08      357.44     14.72 o
  -5  -5   4      434.14      444.22     13.94 o
  -4  -5   4        2.85        8.67      4.12 o
  -3  -5   4      392.52      432.88     22.01 o
  -2  -5   4      839.91      888.39     14.65 o
  -1  -5   4       58.58       80.96      7.25 o
   0  -5   4       61.51       60.77      4.53 o
   1  -5   4      363.39      362.10      8.53 o
   2  -5   4      440.28      446.70      9.37 o
   3  -5   4        4.05       -0.71      3.20 o
   4  -5   4      122.24      110.65      8.60 o
   5  -5   4      385.79      345.59     12.69 o
   6  -5   4      149.19      150.64     11.33 o
   7  -5   4      179.92      178.31     13.22 o
   8  -5   4       29.47       32.26      9.32 o
   9  -5   4      121.48      112.20     11.10 o
  10  -5   4       10.55        7.32      7.52 o
 -11  -4   4        6.90       30.32     13.34 o
 -10  -4   4       36.90       82.82     33.37 o
  -9  -4   4        6.00       13.41     14.81 o
  -8  -4   4       96.69       92.17     14.37 o
  -7  -4   4       26.39       34.51      6.43 o
  -6  -4   4      503.12      499.15     16.81 o
  -5  -4   4        1.44       -3.85      3.85 o
  -4  -4   4      556.69      563.90     15.57 o
  -3  -4   4      790.55      818.00     20.10 o
  -2  -4   4       33.16       28.83      4.35 o
  -1  -4   4      797.43      917.50     11.66 o
   0  -4   4        2.48        2.98      2.19 o
   1  -4   4     1415.22     1391.42     16.79 o
   2  -4   4      117.55      111.11      6.08 o
   3  -4   4        7.22       11.03      3.99 o
   4  -4   4       65.77       61.13      6.81 o
   5  -4   4       62.77       66.71      9.35 o
   6  -4   4       15.18       23.29      5.92 o
   7  -4   4      414.04      419.73     15.21 o
   8  -4   4       13.38        7.75      6.42 o
   9  -4   4       74.87       83.46      9.71 o
  10  -4   4       91.44       79.82     12.17 o
  11  -4   4       21.19       18.73      9.60 o
 -11  -3   4        0.48       33.33     19.55 o
 -10  -3   4       43.51       62.92     16.98 o
  -9  -3   4       37.18       56.75     14.80 o
  -8  -3   4       14.21       21.11      7.59 o
  -7  -3   4      372.06      406.04     17.19 o
  -6  -3   4       90.78       95.23      9.33 o
  -5  -3   4      425.17      397.26     11.78 o
  -4  -3   4      669.96      648.96     16.97 o
  -3  -3   4       18.52       20.42      3.79 o
  -2  -3   4       36.96       35.52      4.31 o
  -1  -3   4       28.55       28.96      2.61 o
   0  -3   4       11.29       21.31      3.67 o
   1  -3   4       13.60       11.58      2.56 o
   2  -3   4      394.18      442.87     18.73 o
   3  -3   4     1652.18     1713.94     22.59 o
   4  -3   4      765.20      739.49     14.16 o
   5  -3   4     1958.39     1899.59     26.98 o
   6  -3   4      376.45      354.85     12.71 o
   7  -3   4     1775.62     1708.95     28.69 o
   8  -3   4       55.45       50.01      8.00 o
   9  -3   4       69.04       65.90      9.55 o
  10  -3   4       98.03       74.71      9.80 o
  11  -3   4       40.29       51.04     12.37 o
 -11  -2   4        0.11       14.21     22.22 o
 -10  -2   4      155.36      230.69     30.12 o
  -9  -2   4      147.69      149.20     16.37 o
  -8  -2   4      132.35      144.66     11.72 o
  -7  -2   4       85.69       88.56     11.36 o
  -6  -2   4      583.37      518.87     14.09 o
  -5  -2   4      719.47      697.52     16.25 o
  -4  -2   4      845.58      833.52     14.52 o
  -3  -2   4       65.00       55.82      5.64 o
  -2  -2   4      134.50      118.71      6.07 o
  -1  -2   4     4271.53     4464.53     50.42 o
   0  -2   4      176.72      191.58      6.80 o
   1  -2   4       14.70       19.71      3.73 o
   2  -2   4      108.39      149.61      5.74 o
   3  -2   4       26.51       18.00      3.67 o
   4  -2   4       48.91       40.79      5.26 o
   5  -2   4       43.57       46.05      6.63 o
   6  -2   4      488.57      448.94     11.36 o
   7  -2   4      718.99      669.74     17.38 o
   8  -2   4      136.66      166.68     12.91 o
   9  -2   4        0.63       -6.88      6.88 o
  10  -2   4       78.99       43.02     14.38 o
  11  -2   4        0.02        4.35      6.21 o
 -11  -1   4        3.65       16.50     23.82 o
 -10  -1   4      338.03      371.97     27.06 o
  -9  -1   4       20.59       20.79      7.07 o
  -8  -1   4       41.29       32.69      7.31 o
  -7  -1   4       12.52        9.23      6.24 o
  -6  -1   4       11.45       14.31      3.94 o
  -5  -1   4     1688.84     1681.79     24.14 o
  -4  -1   4      431.00      437.06     17.34 o
  -3  -1   4      570.72      544.17     11.14 o
  -2  -1   4      414.14      444.14     11.82 o
  -1  -1   4      327.42      369.03      7.09 o
   0  -1   4     1030.34     1035.16     16.47 o
   1  -1   4      145.58      156.33      7.07 o
   2  -1   4       55.46       61.38      4.08 o
   3  -1   4      376.28      363.53      8.56 o
   4  -1   4     2068.23     2075.34     30.97 o
   5  -1   4      585.43      580.57     14.74 o
   6  -1   4     2158.30     2154.21     31.18 o
   7  -1   4        6.66        1.71      2.78 o
   8  -1   4      671.41      699.74     29.67 o
   9  -1   4        0.29       -1.46      4.33 o
  10  -1   4        0.92       20.20      8.93 o
  11  -1   4        0.45       -2.09      5.27 o
 -11   0   4       49.33       31.19     22.45 o
 -10   0   4       51.42       83.08     12.04 o
  -9   0   4        0.00        8.80      6.65 o
  -8   0   4       64.77       68.97      8.69 o
  -7   0   4        6.06        4.07      3.28 o
  -6   0   4      167.77      126.91      6.88 o
  -5   0   4        6.53        7.11      3.27 o
  -4   0   4      474.11      469.17     11.39 o
  -3   0   4      146.69      127.88      7.83 o
  -2   0   4     1084.74     1048.63     18.63 o
  -1   0   4      186.81      184.17      7.04 o
   0   0   4     1253.02     1276.55     20.72 o
   1   0   4    21164.42    21772.04    195.63 o
   2   0   4        1.32        7.62      2.63 o
   3   0   4     1312.63     1334.72     20.49 o
   4   0   4      495.52      471.16     11.76 o
   5   0   4     2442.43     2530.54     25.02 o
   6   0   4       43.63       46.17      6.10 o
   7   0   4      793.99      767.24     15.60 o
   8   0   4      274.38      301.05     12.74 o
   9   0   4      808.55      830.31     31.14 o
  10   0   4        3.22        5.77      6.57 o
  11   0   4      118.26      105.77     10.75 o
  12   0   4        2.02       16.08     12.25 o
 -11   1   4       23.28       44.26     26.28 o
 -10   1   4        5.41       14.06      8.61 o
  -9   1   4       21.59       26.66      7.92 o
  -8   1   4       52.97       48.60      6.05 o
  -7   1   4       67.16       74.99      6.91 o
  -6   1   4       35.51       46.57      5.27 o
  -5   1   4      191.61      201.55      7.88 o
  -4   1   4     1189.26     1165.87     16.87 o
  -3   1   4      108.49       91.91      5.69 o
  -2   1   4      701.18      711.24     12.83 o
  -1   1   4       19.07       23.65      6.67 o
   0   1   4       39.92       56.79      4.14 o
   1   1   4      266.22      254.46     10.26 o
   2   1   4        8.24       17.67      2.86 o
   3   1   4      954.11      982.47     13.40 o
   4   1   4      208.55      216.46      6.70 o
   5   1   4      917.89      823.70     13.40 o
   6   1   4       49.13       33.10      5.66 o
   7   1   4     1016.21      982.90     24.44 o
   8   1   4       17.61       -1.47      8.11 o
   9   1   4       50.97       43.10      6.51 o
  10   1   4       27.37       35.75      7.60 o
  11   1   4       15.38        5.40      6.60 o
  12   1   4       16.34       23.81     13.94 o
 -11   2   4       20.86       25.16     24.42 o
 -10   2   4        2.49       11.17      7.92 o
  -9   2   4       10.10       13.73      7.98 o
  -8   2   4       22.36       23.36      5.41 o
  -7   2   4      277.09      298.87     10.74 o
  -6   2   4        1.92        8.16      3.28 o
  -5   2   4      455.90      410.72     10.95 o
  -4   2   4      141.25      145.44      8.76 o
  -3   2   4     3630.41     3695.86     43.15 o
  -2   2   4     1212.64     1203.29     13.46 o
  -1   2   4     1517.01     1365.13     14.40 o
   0   2   4     1741.70     1835.80     22.12 o
   1   2   4    16928.59    18272.07    168.17 o
   2   2   4        1.12        1.92      1.75 o
   3   2   4      367.33      341.23      6.86 o
   4   2   4      717.56      735.89     20.61 o
   5   2   4       15.02       10.65      2.47 o
   6   2   4     1140.88     1088.91     15.66 o
   7   2   4       34.06       24.58      6.42 o
   8   2   4      459.72      459.47     13.75 o
   9   2   4       98.21       95.75      7.81 o
  10   2   4       93.56      102.49      9.93 o
  11   2   4       40.38       26.79     12.89 o
  12   2   4        8.74       20.31     14.04 o
 -10   3   4       81.50       93.56     12.77 o
  -9   3   4       36.00       30.39      6.25 o
  -8   3   4       59.44       77.66      8.09 o
  -7   3   4       20.54       15.68      3.70 o
  -6   3   4      286.00      298.76     10.96 o
  -5   3   4     1126.05     1023.67     17.90 o
  -4   3   4      133.33      127.80      6.76 o
  -3   3   4      892.21      926.60     12.94 o
  -2   3   4      691.81      712.07      9.69 o
  -1   3   4       83.24       83.74      3.28 o
   0   3   4      203.22      232.40      4.72 o
   1   3   4      395.69      333.01      5.27 o
   2   3   4     2529.50     2749.97     32.42 o
   3   3   4       31.95       31.70      4.33 o
   4   3   4     1596.46     1646.93     17.11 o
   5   3   4       14.80        4.30      2.43 o
   6   3   4     3439.25     3425.11     31.61 o
   7   3   4      487.26      436.14     10.12 o
   8   3   4       27.65       24.44      4.73 o
   9   3   4       28.52       22.55      7.86 o
  10   3   4       93.94       85.28      8.20 o
  11   3   4       77.29       61.79      9.66 o
  12   3   4        4.66       30.18     10.83 o
 -10   4   4       18.75       13.62      7.10 o
  -9   4   4        5.20        3.96      5.77 o
  -8   4   4        8.20       13.68      7.64 o
  -7   4   4        3.55        2.64      3.57 o
  -6   4   4      233.77      250.38     11.84 o
  -5   4   4       23.50       12.79      3.72 o
  -4   4   4      922.38      861.47     11.83 o
  -3   4   4      151.76      151.63      5.25 o
  -2   4   4      669.68      642.99      8.34 o
  -1   4   4      208.76      236.23      4.49 o
   0   4   4      622.43      565.66      7.89 o
   1   4   4      402.71      379.52      6.52 o
   2   4   4     1506.49     1519.37     19.59 o
   3   4   4     1492.54     1562.67     15.60 o
   4   4   4      278.10      257.92      5.55 o
   5   4   4      165.31      171.73      5.54 o
   6   4   4       77.17       80.06      5.25 o
   7   4   4      986.51      940.29     18.28 o
   8   4   4       47.78       50.70      6.37 o
   9   4   4      311.92      326.60     16.59 o
  10   4   4      120.38      128.83     10.90 o
  11   4   4      179.66      193.44     12.88 o
  12   4   4       32.25       23.40      8.33 o
 -10   5   4        1.98        6.43      6.66 o
  -9   5   4       12.08        8.97      6.79 o
  -8   5   4       24.82       31.19      6.68 o
  -7   5   4       99.98      112.66      9.17 o
  -6   5   4       97.79       91.75      8.62 o
  -5   5   4      706.96      688.62     13.10 o
  -4   5   4     1646.60     1534.12     18.75 o
  -3   5   4      122.45      129.16      5.48 o
  -2   5   4      130.44      119.37      4.42 o
  -1   5   4     2156.28     2250.71     17.37 o
   0   5   4      178.41      165.89      5.23 o
   1   5   4      363.07      345.43      5.71 o
   2   5   4      398.27      464.05     10.74 o
   3   5   4      313.95      373.55      7.44 o
   4   5   4      114.32      110.52      4.02 o
   5   5   4      628.46      637.46      9.78 o
   6   5   4      177.50      175.55      6.87 o
   7   5   4     1169.79     1123.26     16.38 o
   8   5   4       57.86       64.05      6.17 o
   9   5   4      392.07      368.02     15.26 o
  10   5   4       46.54       43.39      9.66 o
  11   5   4      103.21      108.99     11.70 o
  12   5   4        3.30       20.49      6.61 o
 -10   6   4        2.14       -5.05     10.00 o
  -9   6   4       61.24       77.20     10.27 o
  -8   6   4       14.28       13.18      5.89 o
  -7   6   4       26.61       23.56      5.91 o
  -6   6   4       33.15       33.92      5.94 o
  -5   6   4       31.50       36.51      4.83 o
  -4   6   4      407.09      389.81     10.26 o
  -3   6   4      638.62      609.90     10.25 o
  -2   6   4      377.72      332.34      6.58 o
  -1   6   4      984.46      966.74     10.22 o
   0   6   4      310.84      329.46      6.17 o
   1   6   4     2121.29     2159.40     20.36 o
   2   6   4        6.69        0.85      4.44 o
   3   6   4      234.15      319.64      8.73 o
   4   6   4      140.98      152.79      4.73 o
   5   6   4      210.74      207.25      5.82 o
   6   6   4       20.22       17.28      3.19 o
   7   6   4       12.03        5.36      3.00 o
   8   6   4      836.10      837.29     17.60 o
   9   6   4       66.49       49.70     10.63 o
  10   6   4      113.15      108.05     18.81 o
  11   6   4        3.60       13.88      8.99 o
  12   6   4        4.90       27.60     10.04 o
  -9   7   4      103.48       91.79     18.92 o
  -8   7   4        0.60        9.34      5.57 o
  -7   7   4       16.44        3.78      5.07 o
  -6   7   4      213.87      229.25     12.43 o
  -5   7   4       12.15        8.54      4.14 o
  -4   7   4      122.48      118.22      7.88 o
  -3   7   4      727.73      690.97     12.85 o
  -2   7   4      269.72      274.58      6.53 o
  -1   7   4      662.90      727.70      9.43 o
   0   7   4        7.37       10.79      2.82 o
   1   7   4       89.11      119.75      5.35 o
   2   7   4       60.12       80.77      4.01 o
   3   7   4      554.95      649.29     14.09 o
   4   7   4      866.35      869.51     15.70 o
   5   7   4      140.23      143.91      7.16 o
   6   7   4     1448.65     1436.99     26.31 o
   7   7   4       28.37       19.74      5.40 o
   8   7   4      827.70      841.88     21.10 o
   9   7   4       63.93       77.21     11.80 o
  10   7   4       24.61       60.47     22.47 o
  11   7   4        0.30        6.44      8.72 o
  -9   8   4       42.15       54.12     10.47 o
  -8   8   4        4.52       16.59      7.71 o
  -7   8   4        9.30       13.61      7.29 o
  -6   8   4       78.33       73.33      9.32 o
  -5   8   4       17.31       18.28      4.69 o
  -4   8   4      318.71      325.91     10.41 o
  -3   8   4      105.37      105.05      7.84 o
  -2   8   4     1390.80     1308.84     15.51 o
  -1   8   4      172.99      174.96      5.67 o
   0   8   4     1699.37     1607.46     15.80 o
   1   8   4      105.87       91.03      4.92 o
   2   8   4      239.59      245.00      6.98 o
   3   8   4      110.93      147.78      6.04 o
   4   8   4     1710.67     1689.65     23.20 o
   5   8   4       52.97       55.94      9.31 o
   6   8   4      291.90      257.63     11.98 o
   7   8   4       38.33       33.96      6.44 o
   8   8   4        0.04       -2.81      4.49 o
   9   8   4      144.61      176.45     12.98 o
  10   8   4       19.92       33.51     15.77 o
  -9   9   4      108.74      133.92     23.88 o
  -8   9   4       35.33       43.54     10.37 o
  -7   9   4       41.31       27.29      7.30 o
  -6   9   4       40.21       27.23      6.74 o
  -5   9   4      362.82      370.54     13.67 o
  -4   9   4      669.90      651.68     16.31 o
  -3   9   4      735.02      722.87     15.84 o
  -2   9   4      432.44      368.57      8.79 o
  -1   9   4     1004.96      971.84     14.47 o
   0   9   4      239.69      214.57      6.56 o
   1   9   4     1184.04     1178.80     14.87 o
   2   9   4        8.82       10.73      3.23 o
   3   9   4      123.47      149.52      9.49 o
   4   9   4       26.97       16.99      4.52 o
   5   9   4      329.65      332.04     15.39 o
   6   9   4       53.10       35.30      6.47 o
   7   9   4      302.45      274.55     14.72 o
   8   9   4        0.45        4.16      4.92 o
   9   9   4       61.72       79.25      9.95 o
  10   9   4       17.34        5.38      8.54 o
  -8  10   4        0.60       18.26     10.58 o
  -7  10   4       12.33       13.76      9.99 o
  -6  10   4        1.56        5.08      6.11 o
  -5  10   4       54.13       51.37      7.60 o
  -4  10   4       92.92       95.01      8.72 o
  -3  10   4      536.29      492.07     15.48 o
  -2  10   4        5.79        1.87      4.91 o
  -1  10   4     1695.71     1561.90     20.89 o
   0  10   4      262.72      284.15     11.15 o
   1  10   4      903.86      912.21     15.58 o
   2  10   4      207.70      206.17     11.35 o
   3  10   4       27.44       26.13      7.38 o
   4  10   4      213.56      230.52     11.53 o
   5  10   4      224.57      207.57     14.96 o
   6  10   4        2.81       -4.05      4.05 o
   7  10   4        1.13        4.62      4.90 o
   8  10   4      153.10      183.55     15.13 o
   9  10   4        9.81        5.29      6.36 o
  10  10   4      163.16      163.02     27.27 o
  -8  11   4        7.15        8.50     15.11 o
  -7  11   4       17.16       30.99     13.41 o
  -6  11   4      141.43      142.16     13.75 o
  -5  11   4       82.47       85.25     12.15 o
  -4  11   4      328.84      288.79     17.79 o
  -3  11   4      213.22      222.10     15.11 o
  -2  11   4      103.06       92.33      8.44 o
  -1  11   4        4.64        5.37      4.32 o
   0  11   4        0.82        9.21      5.75 o
   1  11   4      815.31      757.78     14.26 o
   2  11   4        8.19        2.36      5.40 o
   3  11   4      144.14      139.32     10.06 o
   4  11   4        0.05       -3.54      3.54 o
   5  11   4       65.62       46.24      7.46 o
   6  11   4       45.63       45.89      8.50 o
   7  11   4       66.03       64.41     16.41 o
   8  11   4       99.51      126.87     15.84 o
   9  11   4       27.25       17.21      8.20 o
  10  11   4       13.08       -0.36     10.45 o
  -7  12   4        1.62       -2.80     14.75 o
  -6  12   4        0.11        9.59     10.13 o
  -5  12   4        3.25       19.25      9.76 o
  -4  12   4      105.42      114.10     13.37 o
  -3  12   4      234.90      198.07     17.57 o
  -2  12   4      305.69      330.80     19.68 o
  -1  12   4      392.13      382.10     16.53 o
   0  12   4      343.21      362.38     17.60 o
   1  12   4      523.36      515.89     13.87 o
   2  12   4       22.61       20.59      6.93 o
   3  12   4      250.08      240.23     12.93 o
   4  12   4      100.32       82.64     10.41 o
   5  12   4      108.32      107.21     11.69 o
   6  12   4        0.61       -0.86      5.58 o
   7  12   4       19.83       16.77      7.73 o
   8  12   4       13.40        3.23      7.68 o
   9  12   4       96.24       79.48     14.27 o
  10  12   4        0.10       -7.84      9.12 o
  -6  13   4        2.20       15.34     12.96 o
  -5  13   4      134.72      120.58     18.84 o
  -4  13   4      433.96      446.37     24.20 o
  -3  13   4       93.84       98.23     14.73 o
  -2  13   4      122.76      128.37     14.76 o
  -1  13   4      171.27      175.34     12.80 o
   0  13   4        0.25        4.43      4.99 o
   1  13   4      150.00      165.80     11.81 o
   2  13   4        6.32       12.31      8.45 o
   3  13   4      148.30      172.52     14.18 o
   4  13   4       12.28       20.53      7.25 o
   5  13   4       48.50       27.98      8.96 o
   6  13   4       21.38       20.08      7.49 o
   7  13   4      294.88      337.15     21.43 o
   8  13   4        0.89       -0.95      7.84 o
   9  13   4        0.39       -7.96      7.96 o
  10  13   4        3.64       -8.66     13.20 o
  -6  14   4        0.07       12.62     12.24 o
  -5  14   4        1.51       22.43     18.16 o
  -4  14   4      138.53      151.16     32.65 o
  -3  14   4      148.28      199.57     19.30 o
  -2  14   4       58.60       59.00     16.66 o
  -1  14   4      482.70      538.62     30.40 o
   0  14   4      101.06       84.06     16.05 o
   1  14   4      559.88      574.24     47.45 o
   2  14   4       87.04       76.36     14.34 o
   3  14   4       43.04       28.58     17.08 o
   4  14   4       48.62       62.64     10.27 o
   5  14   4       11.05        6.26      6.51 o
   6  14   4       41.49       33.84     14.40 o
   7  14   4       19.97       16.47      8.51 o
   8  14   4      160.10      159.94     21.99 o
   9  14   4        1.05       -6.06      9.89 o
  -5  15   4       34.54       48.39     16.79 o
  -4  15   4        6.06       25.00     14.48 o
  -3  15   4       65.55       63.25     13.83 o
  -2  15   4        0.93        6.94     12.06 o
  -1  15   4        1.78       29.71     16.72 o
   0  15   4       31.61       36.91     12.12 o
   1  15   4      101.05      111.25     12.82 o
   2  15   4      231.85      255.95     24.04 o
   3  15   4       13.15        7.24     11.17 o
   4  15   4       47.08       35.14     13.58 o
   5  15   4        6.38       -0.46      7.26 o
   6  15   4        7.35        3.97      7.08 o
   7  15   4      115.78      121.50     15.86 o
   8  15   4       34.40       24.58     13.01 o
   9  15   4       14.26       16.12     19.48 o
  -4  16   4       24.87       58.84     23.43 o
  -3  16   4        5.85      -14.66     14.66 o
  -2  16   4      528.23      585.15     46.41 o
  -1  16   4       15.72       18.30     16.22 o
   0  16   4      430.99      472.60     34.06 o
   1  16   4       17.11        4.86     16.02 o
   2  16   4       28.92       17.35     12.26 o
   3  16   4      153.76      170.32     21.80 o
   4  16   4       46.66       34.88     14.00 o
   5  16   4       47.07       51.90     34.05 o
   6  16   4       80.67       66.23     16.38 o
   7  16   4       76.29       53.22     15.88 o
   8  16   4        5.15       16.15     18.31 o
  -2  17   4      217.99      319.56     44.43 o
  -1  17   4      119.67      118.67     26.84 o
   0  17   4       19.75       52.52     19.94 o
   1  17   4      162.70      232.33     37.16 o
   2  17   4        2.57        2.49     11.29 o
   3  17   4      202.38      204.41     32.80 o
   4  17   4       15.09        9.27     22.16 o
   5  17   4       37.93       31.50     20.67 o
   6  17   4       11.80       27.74     16.76 o
   7  17   4      125.22       82.36     24.82 o
   0  18   4       12.49        6.82     17.20 o
   1  18   4       41.11       69.97     23.14 o
   2  18   4        5.40       40.89     20.32 o
   3  18   4      170.65      208.46     54.36 o
   4  18   4        4.08       24.19     24.01 o
   5  18   4       30.97       30.57     20.79 o
  -3 -15   5      203.93      159.72     30.66 o
  -2 -15   5        2.82        0.84     16.93 o
  -5 -14   5       61.38       79.94     24.35 o
  -4 -14   5        6.94       13.01     16.73 o
  -3 -14   5      141.66      128.59     26.20 o
  -2 -14   5       28.97       12.29     16.11 o
   0 -14   5      325.74      293.79     37.37 o
   1 -14   5       20.76       20.68     16.19 o
   2 -14   5      116.75      148.03     29.44 o
   3 -14   5      150.95      206.69     33.63 o
  -6 -13   5       22.55       27.54     18.09 o
  -5 -13   5        0.32       -3.79     13.10 o
  -4 -13   5        3.12       -3.23     12.48 o
  -3 -13   5       15.27       20.69     13.40 o
  -2 -13   5      370.78      343.77     24.50 o
  -1 -13   5       79.92       68.49     14.24 o
   0 -13   5      159.06      154.71     28.03 o
   1 -13   5       23.41       34.77     14.99 o
   2 -13   5       25.16       33.36     12.09 o
   3 -13   5       60.68       75.38     23.12 o
   4 -13   5       56.55       83.81     26.40 o
   5 -13   5       15.47       54.59     23.65 o
  -7 -12   5       43.65       21.65     17.83 o
  -6 -12   5        3.19      -12.54     12.54 o
  -5 -12   5       36.55       16.38     11.51 o
  -4 -12   5       87.15       67.31     13.65 o
  -3 -12   5        7.65       10.05     16.23 o
  -2 -12   5      124.94      120.41     16.12 o
  -1 -12   5       12.90       22.02     16.25 o
   0 -12   5      350.95      361.84     33.82 o
   1 -12   5      607.57      637.65     29.54 o
   2 -12   5      392.05      393.79     21.14 o
   3 -12   5      103.18      100.39     23.05 o
   4 -12   5        6.71       17.59     20.19 o
   5 -12   5       20.31       48.68     23.65 o
   6 -12   5       13.74       11.24     20.35 o
  -8 -11   5        5.22      -13.48     13.48 o
  -7 -11   5        0.36       -6.70     14.92 o
  -6 -11   5      152.87      146.96     20.00 o
  -5 -11   5       35.39       23.04     10.48 o
  -4 -11   5        0.35       -1.77      7.39 o
  -3 -11   5      507.89      533.80     26.33 o
  -2 -11   5        6.72       12.75      7.72 o
  -1 -11   5      252.81      297.26     22.90 o
   0 -11   5       86.77      101.35     11.03 o
   1 -11   5       88.81       97.08     14.47 o
   2 -11   5        0.07        1.25      6.64 o
   3 -11   5        7.66       13.02     10.82 o
   4 -11   5       16.61       22.23     19.40 o
   5 -11   5       21.14       -2.91     19.02 o
   6 -11   5       16.67        3.25     20.51 o
   7 -11   5       72.81       48.78     26.10 o
  -8 -10   5        4.11       -3.02     15.54 o
  -7 -10   5       22.13       23.95     12.33 o
  -6 -10   5       17.78       41.77     13.47 o
  -5 -10   5      156.58      127.21     17.37 o
  -4 -10   5       76.58       92.72     14.27 o
  -3 -10   5      589.87      540.47     25.50 o
  -2 -10   5      121.16      132.48     24.46 o
  -1 -10   5      282.87      277.88     21.45 o
   0 -10   5      612.83      626.48     29.46 o
   1 -10   5       18.14        8.61     12.31 o
   2 -10   5      583.84      587.95     22.22 o
   3 -10   5      157.39      148.33     18.98 o
   4 -10   5        0.29        4.39     17.15 o
   5 -10   5        6.01        4.07     11.78 o
   6 -10   5        1.88       -3.30     18.92 o
   7 -10   5        0.65        6.56     23.09 o
  -9  -9   5       17.02        8.45     16.28 o
  -8  -9   5        4.61       14.01     13.87 o
  -7  -9   5        0.70       -7.06      7.06 o
  -6  -9   5       48.74       70.81     11.96 o
  -5  -9   5        0.06        7.89      6.82 o
  -4  -9   5       73.02       70.58     24.20 o
  -3  -9   5        0.06        7.11      6.85 o
  -2  -9   5      664.01      682.12     26.71 o
  -1  -9   5      116.56      120.39     13.93 o
   0  -9   5      240.49      221.31     12.71 o
   1  -9   5        0.17        7.45      6.79 o
   2  -9   5        7.89       -4.18      6.30 o
   3  -9   5       12.74       24.69     10.59 o
   4  -9   5      216.83      254.99     25.40 o
   5  -9   5       30.96       21.85     13.03 o
   6  -9   5       32.59       50.13     15.99 o
   7  -9   5       31.54       31.03     14.92 o
   8  -9   5        6.68       16.65     15.89 o
  -9  -8   5        4.25       -4.68     14.38 o
  -8  -8   5      129.46      133.41     27.20 o
  -7  -8   5        3.77       -6.72      6.72 o
  -6  -8   5       39.83       41.55     10.30 o
  -5  -8   5        3.07        7.57      6.12 o
  -4  -8   5       30.61       47.20     13.07 o
  -3  -8   5      231.72      228.89     16.53 o
  -2  -8   5        0.90        7.42      5.83 o
  -1  -8   5       33.04       34.58      9.02 o
   0  -8   5        0.03        0.85      6.26 o
   1  -8   5        5.35        6.62      6.79 o
   2  -8   5      690.26      632.24     21.03 o
   3  -8   5      282.26      296.94     23.57 o
   4  -8   5       81.98       81.08     15.25 o
   5  -8   5      189.21      172.50     16.04 o
   6  -8   5       47.97       48.07     11.65 o
   7  -8   5       68.85       61.41     11.69 o
   8  -8   5       55.46       49.64     12.72 o
   9  -8   5        7.17       16.74     13.97 o
 -10  -7   5       11.84       14.65     18.09 o
  -9  -7   5        5.57        1.63     14.14 o
  -8  -7   5        2.17        4.69     10.14 o
  -7  -7   5        9.29       17.90      8.15 o
  -6  -7   5        7.34        7.28      6.55 o
  -5  -7   5        8.20        6.46      8.95 o
  -4  -7   5      475.00      430.79     28.36 o
  -3  -7   5       13.22        3.40      7.51 o
  -2  -7   5      552.96      541.89     19.05 o
  -1  -7   5      652.08      651.89     16.32 o
   0  -7   5      380.91      341.99     20.18 o
   1  -7   5       54.65       52.23      8.20 o
   2  -7   5      504.64      438.36     17.00 o
   3  -7   5      547.23      509.80     19.84 o
   4  -7   5      144.52      145.43     11.20 o
   5  -7   5      381.98      370.54     16.19 o
   6  -7   5      178.16      153.57     12.04 o
   7  -7   5        4.93       -0.09      7.10 o
   8  -7   5      103.42       94.10     10.70 o
   9  -7   5      126.79      137.50     14.22 o
 -10  -6   5        2.44        7.26     15.82 o
  -9  -6   5      144.54       91.69     24.63 o
  -8  -6   5       29.47       35.48     10.73 o
  -7  -6   5       65.57       77.57     11.86 o
  -6  -6   5        5.58        7.16      6.31 o
  -5  -6   5        0.53        1.41      5.28 o
  -4  -6   5       29.74        2.50     15.01 o
  -3  -6   5       47.50       61.82     10.59 o
  -2  -6   5      114.40      111.87     10.29 o
  -1  -6   5      298.40      315.12     14.84 o
   0  -6   5      653.72      673.29     15.07 o
   1  -6   5      674.64      655.79     16.09 o
   2  -6   5     2315.67     2183.66     25.63 o
   3  -6   5      149.71      139.19      8.44 o
   4  -6   5       12.94       15.68      5.35 o
   5  -6   5      187.19      181.01     11.57 o
   6  -6   5        5.79        9.93      6.02 o
   7  -6   5      209.88      237.37     14.96 o
   8  -6   5        0.46       -3.07     10.48 o
   9  -6   5        0.10        9.84      7.56 o
  10  -6   5        5.43      -13.44     18.43 o
 -10  -5   5       18.41       31.78     18.16 o
  -9  -5   5        0.78       11.62      9.67 o
  -8  -5   5      165.34      181.85     18.34 o
  -7  -5   5       10.57       13.85      9.74 o
  -6  -5   5      790.47      851.61     26.03 o
  -5  -5   5        0.26       -2.47      4.27 o
  -4  -5   5     2040.39     2016.46     38.98 o
  -3  -5   5       14.90       14.40      4.78 o
  -2  -5   5      100.27       93.93      7.83 o
  -1  -5   5     1133.92     1168.71     17.62 o
   0  -5   5      142.46      130.05      7.01 o
   1  -5   5      285.79      272.79      8.92 o
   2  -5   5       88.43       84.24      6.04 o
   3  -5   5      188.56      215.95      9.42 o
   4  -5   5       11.28        4.20      4.16 o
   5  -5   5       95.31      108.77      9.22 o
   6  -5   5       27.95       23.32      6.81 o
   7  -5   5        4.97        7.06      5.89 o
   8  -5   5       23.83       16.65      7.76 o
   9  -5   5      200.68      188.27     13.93 o
  10  -5   5       52.72       36.36     13.45 o
 -10  -4   5      396.54      411.51     46.73 o
  -9  -4   5        0.48        7.70      8.77 o
  -8  -4   5      603.51      654.16     34.86 o
  -7  -4   5        8.13       14.07      6.11 o
  -6  -4   5       50.63       45.82      8.86 o
  -5  -4   5       30.58       31.54      5.85 o
  -4  -4   5     1099.62     1081.95     21.04 o
  -3  -4   5       42.50       47.97      6.11 o
  -2  -4   5      906.54      944.13     19.01 o
  -1  -4   5       38.69       38.09      3.48 o
   0  -4   5      862.63      950.35     14.76 o
   1  -4   5      563.33      565.29     12.11 o
   2  -4   5       65.85       61.39      4.94 o
   3  -4   5        4.33        5.91      3.42 o
   4  -4   5      407.68      383.97     11.50 o
   5  -4   5       23.56       20.05      5.43 o
   6  -4   5       14.19       12.02      5.39 o
   7  -4   5      374.84      324.45     14.66 o
   8  -4   5       68.09       60.39      9.12 o
   9  -4   5        7.27        9.40      7.43 o
  10  -4   5       39.04       58.42     13.10 o
  11  -4   5       39.82       62.51     16.71 o
 -10  -3   5      118.10      152.58     21.12 o
  -9  -3   5       21.19       22.72      8.66 o
  -8  -3   5        0.80        6.93      7.04 o
  -7  -3   5      200.90      221.81     16.04 o
  -6  -3   5       36.39       32.48      8.22 o
  -5  -3   5      195.25      197.34     13.21 o
  -4  -3   5      127.67      107.71     18.58 o
  -3  -3   5        1.79        5.99      3.10 o
  -2  -3   5       74.08       64.82      7.76 o
  -1  -3   5     1225.06     1235.70     17.21 o
   0  -3   5        7.83        6.30      3.32 o
   1  -3   5        2.34        3.80      2.85 o
   2  -3   5        6.24        7.90      2.84 o
   3  -3   5       18.17       51.50      5.64 o
   4  -3   5      964.26      901.69     19.34 o
   5  -3   5      293.88      305.80     20.00 o
   6  -3   5      644.39      595.16     23.01 o
   7  -3   5        8.43        3.98      5.13 o
   8  -3   5       58.54       48.71     12.37 o
   9  -3   5      119.55      123.54     12.94 o
  10  -3   5       71.71       60.93      9.17 o
  11  -3   5       14.24       25.41     16.70 o
 -10  -2   5       17.07       42.74     18.12 o
  -9  -2   5      335.26      388.13     36.76 o
  -8  -2   5        1.38        3.75      6.70 o
  -7  -2   5      163.08      187.50     14.77 o
  -6  -2   5       27.53       19.01      6.21 o
  -5  -2   5       17.58       13.23      4.46 o
  -4  -2   5        1.11        3.78      4.03 o
  -3  -2   5      171.56      190.49      9.78 o
  -2  -2   5      505.49      509.94     14.29 o
  -1  -2   5       49.93       54.80      4.28 o
   0  -2   5      166.17      203.88      7.07 o
   1  -2   5       75.06      129.95      6.05 o
   2  -2   5      396.92      358.60      8.04 o
   3  -2   5      321.32      300.93     10.64 o
   4  -2   5       58.48       54.88      4.62 o
   5  -2   5       34.78       25.44      5.63 o
   6  -2   5        0.21       -0.17      4.95 o
   7  -2   5      108.72      103.64     10.26 o
   8  -2   5       70.14       78.23      8.81 o
   9  -2   5       14.87        5.93      6.20 o
  10  -2   5       32.03       38.32      8.44 o
  11  -2   5       42.36       34.39     16.97 o
 -10  -1   5       58.51       55.18     12.71 o
  -9  -1   5       73.02       81.20     19.09 o
  -8  -1   5      151.78      165.62     12.81 o
  -7  -1   5        7.40        9.74      5.32 o
  -6  -1   5      145.59      162.23     11.10 o
  -5  -1   5      336.28      325.27     11.19 o
  -4  -1   5     1463.67     1459.00     23.39 o
  -3  -1   5       88.67       94.63      7.23 o
  -2  -1   5      536.87      655.65     18.34 o
  -1  -1   5      411.52      382.09     11.05 o
   0  -1   5       42.22       61.94      5.42 o
   1  -1   5     2089.36     2130.52     30.48 o
   2  -1   5       27.15       43.52      4.14 o
   3  -1   5        7.13       11.61      4.12 o
   4  -1   5      606.03      625.55     12.51 o
   5  -1   5       37.08       29.68      5.15 o
   6  -1   5       98.04       91.66      9.09 o
   7  -1   5      147.42      155.37      9.33 o
   8  -1   5        0.00        3.72      4.34 o
   9  -1   5      155.02      169.35     12.16 o
  10  -1   5       34.68       26.81      7.56 o
  11  -1   5       30.36       22.90      8.75 o
 -10   0   5        7.42       17.54     12.88 o
  -9   0   5        3.21        9.97      7.75 o
  -8   0   5      217.75      255.22     15.63 o
  -7   0   5       12.75       17.20      5.66 o
  -6   0   5      151.72      117.82      9.59 o
  -5   0   5        0.62        0.13      3.05 o
  -4   0   5       10.71        3.37      2.99 o
  -3   0   5      661.91      650.61     15.21 o
  -2   0   5      747.03      833.79     14.66 o
  -1   0   5       35.61       51.07      5.07 o
   0   0   5        2.42       -2.96      2.96 o
   1   0   5      804.88      743.04     19.70 o
   2   0   5     1562.68     1689.96     22.04 o
   3   0   5      280.14      260.06     10.47 o
   4   0   5      253.27      227.82      8.00 o
   5   0   5      197.30      186.47     10.01 o
   6   0   5      149.14      164.08     10.41 o
   7   0   5      205.43      189.19     12.48 o
   8   0   5      437.44      453.73     15.80 o
   9   0   5       99.50      108.67      9.42 o
  10   0   5       22.08       24.42      6.00 o
  11   0   5        6.88       11.12      7.31 o
  12   0   5        0.65        9.90     16.68 o
 -10   1   5       29.03       39.17     10.97 o
  -9   1   5       25.72       44.63      8.39 o
  -8   1   5      146.74      171.27     12.05 o
  -7   1   5      292.24      297.72     14.92 o
  -6   1   5      227.72      203.45     12.08 o
  -5   1   5     1173.54     1120.55     21.50 o
  -4   1   5       21.39       17.92      4.09 o
  -3   1   5       40.82       36.44      4.93 o
  -2   1   5      136.11      155.39      6.80 o
  -1   1   5      627.23      577.74     14.79 o
   0   1   5      360.18      364.70     10.91 o
   1   1   5     3331.97     3254.70     48.37 o
   2   1   5       31.63       29.51      3.48 o
   3   1   5      105.63      140.43      6.60 o
   4   1   5      456.62      432.56      8.97 o
   5   1   5     1540.71     1516.27     18.49 o
   6   1   5      341.26      320.26     12.27 o
   7   1   5        3.59        1.02      5.14 o
   8   1   5       40.70       44.77      5.69 o
   9   1   5      433.20      430.41     15.54 o
  10   1   5       90.18      113.09     10.99 o
  11   1   5      155.68      150.09     13.16 o
  12   1   5       79.19       89.71     16.77 o
 -10   2   5        0.04        7.09      6.97 o
  -9   2   5      341.08      322.00     18.55 o
  -8   2   5        0.37        1.42      4.76 o
  -7   2   5      941.04      945.57     22.73 o
  -6   2   5        0.83        1.57      3.68 o
  -5   2   5      486.54      478.33     14.58 o
  -4   2   5      468.49      446.82     13.16 o
  -3   2   5      527.40      550.28     10.77 o
  -2   2   5      979.70      930.85     11.52 o
  -1   2   5      892.47      962.09     14.81 o
   0   2   5        1.74        3.46      2.32 o
   1   2   5     1941.81     1950.29     22.33 o
   2   2   5     3109.54     3023.37     27.01 o
   3   2   5     1675.34     1562.17     19.73 o
   4   2   5      944.48      919.77     12.90 o
   5   2   5      860.12      852.94     14.79 o
   6   2   5      185.55      171.21      7.22 o
   7   2   5       11.22        1.03      3.88 o
   8   2   5       59.24       58.93      8.01 o
   9   2   5        9.63        7.66      5.54 o
  10   2   5        1.85        2.05      5.31 o
  11   2   5       97.92       91.61     10.14 o
  12   2   5       46.12       50.48     19.06 o
 -10   3   5        4.01       30.13      8.69 o
  -9   3   5       51.37       42.94      9.96 o
  -8   3   5      183.44      201.22     19.57 o
  -7   3   5       41.49       39.30      6.01 o
  -6   3   5      681.67      671.73     15.57 o
  -5   3   5       63.78       64.74      6.26 o
  -4   3   5     1321.81     1230.72     21.92 o
  -3   3   5      473.08      440.50     10.85 o
  -2   3   5        1.91        3.66      1.34 o
  -1   3   5      100.39      126.95      3.66 o
   0   3   5      243.94      212.40      5.45 o
   1   3   5     1289.79     1266.30     13.89 o
   2   3   5      172.31      191.57      6.94 o
   3   3   5      394.74      421.13      8.00 o
   4   3   5       41.97       44.62      3.91 o
   5   3   5     2320.39     2308.94     23.83 o
   6   3   5       55.17       45.04      4.86 o
   7   3   5      423.04      403.72     13.83 o
   8   3   5       10.30       11.09      6.80 o
   9   3   5      145.47      127.29     14.96 o
  10   3   5        5.86       -2.24      8.49 o
  11   3   5        0.37       -0.89      6.27 o
  12   3   5        5.41        9.88      7.81 o
 -10   4   5        0.39       -0.90      9.57 o
  -9   4   5       48.80       60.80     13.57 o
  -8   4   5      443.01      436.94     15.23 o
  -7   4   5       39.63       32.68      5.93 o
  -6   4   5       24.87       22.91      5.81 o
  -5   4   5      459.08      397.63     11.10 o
  -4   4   5      309.14      328.37      9.60 o
  -3   4   5       47.92       59.61      4.59 o
  -2   4   5      177.90      182.40      4.05 o
  -1   4   5      230.83      255.43      4.97 o
   0   4   5        3.19        1.29      1.46 o
   1   4   5     1939.70     1923.25     16.14 o
   2   4   5       23.77       38.11      3.70 o
   3   4   5     3199.85     3144.83     34.47 o
   4   4   5       41.78       80.36      4.57 o
   5   4   5      137.51      159.66      7.96 o
   6   4   5      299.91      290.76      7.61 o
   7   4   5      110.89      104.67      7.46 o
   8   4   5      271.00      281.96     10.78 o
   9   4   5       29.02       27.87     10.77 o
  10   4   5        0.99       -0.54     12.17 o
  11   4   5       12.75        9.69      6.14 o
  12   4   5        8.97       23.60      8.14 o
 -10   5   5       67.72       50.42     14.31 o
  -9   5   5        3.54       13.86      7.17 o
  -8   5   5       14.06        0.66      5.72 o
  -7   5   5      372.74      352.67     13.59 o
  -6   5   5       21.08       13.30      4.79 o
  -5   5   5      841.59      867.93     14.94 o
  -4   5   5       55.84       60.47      5.19 o
  -3   5   5      562.63      505.85     11.12 o
  -2   5   5        3.45        4.83      1.70 o
  -1   5   5      542.69      563.29      7.50 o
   0   5   5       29.19       36.76      2.60 o
   1   5   5      464.07      411.62      6.39 o
   2   5   5      338.84      385.97      9.11 o
   3   5   5      190.32      237.55      5.81 o
   4   5   5     1201.48     1214.52     13.27 o
   5   5   5       44.99       26.13      2.84 o
   6   5   5       24.55       15.91      3.04 o
   7   5   5      929.34      905.37     14.53 o
   8   5   5        4.08        6.79      3.73 o
   9   5   5      207.20      181.76     12.72 o
  10   5   5       16.60       47.74     23.56 o
  11   5   5        0.93        5.69      5.46 o
  12   5   5       23.18       30.54      7.86 o
 -10   6   5        5.98       -1.77     11.59 o
  -9   6   5      230.25      228.31     17.79 o
  -8   6   5        1.68       -5.28      5.28 o
  -7   6   5      348.82      367.14     16.41 o
  -6   6   5       24.19       25.81      7.35 o
  -5   6   5      167.44      154.11     10.62 o
  -4   6   5      339.31      333.98      9.48 o
  -3   6   5      101.81      109.26      5.18 o
  -2   6   5      260.77      256.68      5.27 o
  -1   6   5       56.80       48.99      3.69 o
   0   6   5      575.46      643.04      7.87 o
   1   6   5       13.17       15.73      1.95 o
   2   6   5     1550.42     1470.81     19.11 o
   3   6   5     1696.59     1743.65     21.87 o
   4   6   5      584.42      538.81     15.24 o
   5   6   5     1440.26     1421.39     14.22 o
   6   6   5      719.29      699.16     11.20 o
   7   6   5      924.15      906.83     17.11 o
   8   6   5      118.14      120.02     11.10 o
   9   6   5        7.52        9.82      6.94 o
  10   6   5        6.90        7.53     19.27 o
  11   6   5       10.92       32.78     11.48 o
  12   6   5       59.12       85.18     15.73 o
  -9   7   5       36.34       29.64      8.43 o
  -8   7   5       52.95       43.31      8.32 o
  -7   7   5      147.94      154.59     13.43 o
  -6   7   5      185.52      180.83     11.21 o
  -5   7   5       13.41       17.38      4.22 o
  -4   7   5       24.40       21.70      4.08 o
  -3   7   5      766.21      751.76     12.22 o
  -2   7   5      184.71      171.06      6.18 o
  -1   7   5      382.48      368.15      6.79 o
   0   7   5      176.81      170.81      5.66 o
   1   7   5      232.99      264.05      7.20 o
   2   7   5       37.75       30.83      4.46 o
   3   7   5        0.73        1.03      3.14 o
   4   7   5     1372.03     1378.13     20.64 o
   5   7   5      739.28      716.93     15.35 o
   6   7   5     1052.19     1027.20     27.02 o
   7   7   5      570.35      546.80     16.42 o
   8   7   5       53.54       43.03     16.38 o
   9   7   5        0.09       -2.17      4.91 o
  10   7   5       61.06       57.65     12.18 o
  11   7   5        8.19       35.09     22.70 o
  12   7   5       23.81       51.50     12.39 o
  -9   8   5        3.33       20.91     16.23 o
  -8   8   5       27.37       26.20      7.69 o
  -7   8   5      116.77      104.45      9.93 o
  -6   8   5      345.01      344.06     14.45 o
  -5   8   5        1.86        7.33      4.23 o
  -4   8   5      135.31      121.55      8.69 o
  -3   8   5        1.38       -2.45      3.39 o
  -2   8   5     1333.52     1247.96     15.38 o
  -1   8   5      189.32      178.74      6.17 o
   0   8   5      233.54      229.33      6.75 o
   1   8   5      117.37      123.96      6.25 o
   2   8   5      575.50      584.40     12.51 o
   3   8   5     2234.54     2232.81     36.95 o
   4   8   5      626.26      573.06     16.35 o
   5   8   5     1072.72     1055.87     19.26 o
   6   8   5      119.15       95.82      9.83 o
   7   8   5     1411.88     1356.49     26.58 o
   8   8   5      157.61      154.50     11.82 o
   9   8   5       77.93       78.54      9.63 o
  10   8   5       39.47       17.42      8.98 o
  11   8   5        0.54       12.19     14.58 o
  -8   9   5        0.35       16.23      8.30 o
  -7   9   5      145.32      135.68     12.91 o
  -6   9   5      163.64      184.49     13.67 o
  -5   9   5      660.64      683.40     18.80 o
  -4   9   5       89.13       68.14      7.60 o
  -3   9   5      185.19      186.71     10.26 o
  -2   9   5        0.70        5.86      4.21 o
  -1   9   5       79.82       91.03      6.08 o
   0   9   5       80.53       73.61      5.13 o
   1   9   5     1487.95     1358.67     16.34 o
   2   9   5      748.24      761.19     24.31 o
   3   9   5     1412.35     1367.40     25.29 o
   4   9   5      257.79      231.83     11.28 o
   5   9   5      932.88      869.78     19.91 o
   6   9   5       14.06        8.39      4.31 o
   7   9   5      518.32      452.81     15.96 o
   8   9   5      198.67      189.19     13.21 o
   9   9   5       55.63       47.69     11.19 o
  10   9   5       24.04       15.49      8.56 o
  11   9   5        1.60       21.61     19.80 o
  -8  10   5        9.98        9.46     15.57 o
  -7  10   5      317.83      345.25     24.73 o
  -6  10   5       92.51      105.18     10.31 o
  -5  10   5      218.49      224.22     13.60 o
  -4  10   5       49.70       42.33      6.86 o
  -3  10   5       59.62       61.67      8.22 o
  -2  10   5       44.01       46.67      6.17 o
  -1  10   5      108.00      113.25      7.37 o
   0  10   5       72.07       68.33      5.63 o
   1  10   5      660.68      634.72     12.54 o
   2  10   5     2772.34     2699.67     39.35 o
   3  10   5      266.16      228.77     18.07 o
   4  10   5      495.51      461.46     14.97 o
   5  10   5      100.61      105.19     13.12 o
   6  10   5      199.13      214.69     13.20 o
   7  10   5        3.75       -4.76      5.55 o
   8  10   5       77.29       75.25     10.37 o
   9  10   5        2.00        1.46      6.26 o
  10  10   5       38.66       24.72      8.92 o
  11  10   5       18.29       28.39     23.80 o
  -8  11   5       29.87       17.24     18.16 o
  -7  11   5       11.95       32.70     12.15 o
  -6  11   5      476.25      519.12     19.74 o
  -5  11   5       67.50       64.81     11.53 o
  -4  11   5      506.76      535.87     20.51 o
  -3  11   5      112.94      117.44     12.34 o
  -2  11   5      261.99      220.80     14.84 o
  -1  11   5      188.85      232.47     21.16 o
   0  11   5       43.84       52.63      5.32 o
   1  11   5       91.33      105.15      6.92 o
   2  11   5      376.90      357.98     22.67 o
   3  11   5      194.02      220.13     11.71 o
   4  11   5        6.23       -0.39      6.17 o
   5  11   5      398.13      383.21     14.95 o
   6  11   5      349.03      332.33     14.76 o
   7  11   5       47.26       38.95      7.89 o
   8  11   5      343.06      362.67     20.16 o
   9  11   5        6.18       10.81      7.55 o
  10  11   5       23.59       12.03      8.77 o
  -7  12   5       15.36       50.05     18.61 o
  -6  12   5      153.56      168.64     19.12 o
  -5  12   5       10.12       -6.07     10.01 o
  -4  12   5        0.09        2.27      8.77 o
  -3  12   5      145.61      148.61     15.90 o
  -2  12   5        5.31        8.29      6.32 o
  -1  12   5      123.81      150.61      9.59 o
   0  12   5        5.75        3.34      4.71 o
   1  12   5      156.05      166.54     11.09 o
   2  12   5       17.59       41.31     14.30 o
   3  12   5      416.80      390.59     14.69 o
   4  12   5      806.77      793.50     20.80 o
   5  12   5      327.67      350.67     14.99 o
   6  12   5      206.61      198.90     23.28 o
   7  12   5      212.30      189.42     20.65 o
   8  12   5       27.06       15.32      7.46 o
   9  12   5      398.25      389.70     22.26 o
  10  12   5       25.63       17.71     10.00 o
  -6  13   5       16.74       12.41     13.13 o
  -5  13   5      190.98      177.95     27.76 o
  -4  13   5      109.47      134.07     16.85 o
  -3  13   5      112.23      124.07     15.79 o
  -2  13   5      284.62      272.26     19.62 o
  -1  13   5        1.06        2.66      6.11 o
   0  13   5        2.01        4.44      7.14 o
   1  13   5        0.56       -2.75      7.17 o
   2  13   5      231.24      237.87     14.09 o
   3  13   5       50.95       40.90      7.58 o
   4  13   5       46.75       30.72      8.30 o
   5  13   5      280.36      317.36     18.27 o
   6  13   5       71.14       79.61     15.67 o
   7  13   5      449.84      463.64     21.49 o
   8  13   5        3.57       -1.60      6.77 o
   9  13   5      214.68      235.83     25.86 o
  10  13   5        1.07       -5.34     10.25 o
  -6  14   5        1.94       15.14     12.99 o
  -5  14   5       83.21       56.26     17.81 o
  -4  14   5      274.10      323.90     24.98 o
  -3  14   5       66.65       78.64     23.22 o
  -2  14   5       79.32       77.16     14.80 o
  -1  14   5      372.27      392.47     19.43 o
   0  14   5       18.53       10.22      9.37 o
   1  14   5       45.60       39.56      9.37 o
   2  14   5      148.70      192.47     20.19 o
   3  14   5      293.99      321.08     17.41 o
   4  14   5      302.46      277.03     18.86 o
   5  14   5      134.58      119.20     13.57 o
   6  14   5      104.95       92.07     12.56 o
   7  14   5      122.73      135.75     15.30 o
   8  14   5       12.92       -6.36      7.15 o
   9  14   5        7.90       12.54      9.13 o
  -5  15   5        0.15      -10.99     18.51 o
  -4  15   5      216.18      235.56     27.31 o
  -3  15   5       25.74       21.96     15.20 o
  -2  15   5        1.71        9.29     13.05 o
  -1  15   5      100.32      110.27     13.18 o
   0  15   5       57.96       66.07     11.73 o
   1  15   5       44.95       40.80     15.73 o
   2  15   5       68.96       66.02     14.48 o
   3  15   5        7.34        5.09      9.87 o
   4  15   5       54.89       61.32     16.78 o
   5  15   5        2.82        6.82      7.01 o
   6  15   5      118.16       97.41     13.53 o
   7  15   5       65.80       46.00     11.13 o
   8  15   5      192.42      177.59     18.54 o
   9  15   5        0.12       10.93     16.07 o
  -4  16   5      575.88      685.66     37.78 o
  -3  16   5      134.45      164.49     24.67 o
  -2  16   5       38.54       41.85     15.16 o
  -1  16   5      114.11       88.92     25.33 o
   0  16   5       67.68       54.52     16.63 o
   1  16   5        9.04        2.22      8.50 o
   2  16   5       64.51       87.87     16.51 o
   3  16   5      718.15      689.23     33.22 o
   4  16   5      131.86      136.22     20.32 o
   5  16   5       83.18       59.25     11.57 o
   6  16   5       82.65       73.71     15.88 o
   7  16   5      281.87      260.00     21.29 o
   8  16   5        0.04        9.69     18.95 o
  -2  17   5       29.69       45.46     20.07 o
  -1  17   5       53.89       91.33     25.77 o
   0  17   5       73.22       67.29     23.71 o
   1  17   5        0.50       31.14     17.86 o
   2  17   5      261.13      210.99     27.77 o
   3  17   5        0.55       14.47     21.20 o
   4  17   5       45.07       43.19     37.32 o
   5  17   5       41.78       27.18     14.29 o
   6  17   5        0.03        3.62     14.02 o
   7  17   5        0.63       -4.62     11.57 o
  -1  18   5       35.36       24.29     18.97 o
   0  18   5       15.90       47.09     20.59 o
   1  18   5       14.76       29.22     20.36 o
   2  18   5       38.40       79.91     34.91 o
   3  18   5       46.13       39.73     31.05 o
   4  18   5       40.84       45.51     24.06 o
   5  18   5       14.28       12.75     18.94 o
  -4 -14   6        0.01      -13.39     14.23 o
  -1 -14   6       15.33       23.42     14.99 o
   0 -14   6      164.37      202.76     32.18 o
   1 -14   6       36.32       61.67     20.55 o
   2 -14   6        0.04       23.54     16.78 o
  -5 -13   6       15.05       23.39     17.14 o
  -4 -13   6      285.24      321.31     39.43 o
  -3 -13   6       57.10       50.32     21.08 o
  -2 -13   6      265.05      274.24     28.56 o
  -1 -13   6       23.18       52.37     18.65 o
   0 -13   6      244.51      334.42     39.93 o
   1 -13   6       16.66       29.82     16.39 o
   2 -13   6       64.91       67.78     20.41 o
   3 -13   6       15.74       19.99     19.64 o
   4 -13   6       48.51       52.75     21.11 o
  -6 -12   6      152.00      133.80     28.79 o
  -5 -12   6       15.51       -5.87      9.57 o
  -4 -12   6      177.58      177.89     21.20 o
  -3 -12   6        3.32       -7.63     13.84 o
  -2 -12   6        2.19        9.80      9.04 o
  -1 -12   6       64.53       59.44     19.20 o
   0 -12   6      110.80      129.48     24.75 o
   1 -12   6       27.60       37.80     18.89 o
   2 -12   6       59.48       96.08     24.33 o
   3 -12   6       41.88       31.00     18.31 o
   4 -12   6       50.49       68.74     24.70 o
   5 -12   6      137.78      175.72     34.41 o
  -7 -11   6       21.40       25.98     19.00 o
  -6 -11   6        0.65        6.61     10.90 o
  -5 -11   6       39.97       44.66     13.29 o
  -4 -11   6       38.39       46.88     12.36 o
  -3 -11   6      186.26      196.80     51.37 o
  -2 -11   6        6.44        5.87      8.63 o
  -1 -11   6      265.13      280.53     62.31 o
   0 -11   6       36.74       44.65     16.94 o
   1 -11   6        6.71       27.32     15.47 o
   2 -11   6       38.76       61.09     19.64 o
   3 -11   6      378.93      395.36     27.98 o
   4 -11   6        5.04       28.20     13.17 o
   5 -11   6       44.05       62.88     25.82 o
   6 -11   6       65.84       62.61     27.04 o
  -8 -10   6        3.43        6.15     16.02 o
  -7 -10   6       58.23       44.98     22.02 o
  -6 -10   6      277.52      325.88     27.68 o
  -5 -10   6      335.44      380.41     29.51 o
  -4 -10   6       18.20       12.63      8.75 o
  -3 -10   6      524.80      496.63     25.53 o
  -2 -10   6        9.42       13.95      8.50 o
  -1 -10   6       59.87       62.83     11.34 o
   0 -10   6      169.79      147.90     25.72 o
   1 -10   6        3.36       19.35      7.86 o
   2 -10   6        7.80       10.92      9.95 o
   3 -10   6       51.55       57.67     13.75 o
   4 -10   6       57.02       58.78     15.36 o
   5 -10   6        7.72       30.83     13.94 o
   6 -10   6      407.78      371.33     47.35 o
   7 -10   6       24.37       36.76     24.07 o
  -8  -9   6        0.13        1.76     14.71 o
  -7  -9   6       69.30      108.52     25.41 o
  -6  -9   6       56.36       57.54     11.65 o
  -5  -9   6        0.76       -5.79      5.79 o
  -4  -9   6      242.02      250.99     19.12 o
  -3  -9   6       93.64       85.55     24.33 o
  -2  -9   6      766.09      715.87     33.49 o
  -1  -9   6       13.38        8.46      7.42 o
   0  -9   6      678.17      636.95     39.94 o
   1  -9   6        2.57       11.67      7.11 o
   2  -9   6       72.10       53.98     12.28 o
   3  -9   6        1.30       22.31     10.52 o
   4  -9   6       11.09        9.73     11.38 o
   5  -9   6      182.36      176.57     22.38 o
   6  -9   6        0.07       -7.68     16.29 o
   7  -9   6       13.11       32.10     25.67 o
   8  -9   6       38.26       53.13     27.00 o
  -9  -8   6        4.54        2.21     15.06 o
  -8  -8   6        5.73        1.81     13.66 o
  -7  -8   6        0.18       -5.50     10.04 o
  -6  -8   6       52.66       46.60     10.60 o
  -5  -8   6       37.84       32.58      8.43 o
  -4  -8   6      404.30      458.40     23.39 o
  -3  -8   6        0.60        1.38      5.51 o
  -2  -8   6      152.71      147.78     14.18 o
  -1  -8   6       11.33        4.09      6.47 o
   0  -8   6       30.90       20.94     12.31 o
   1  -8   6      336.42      382.82     19.24 o
   2  -8   6      101.10      113.50     16.14 o
   3  -8   6        4.53       31.68     11.08 o
   4  -8   6      195.55      225.20     22.43 o
   5  -8   6      124.05      147.24     20.01 o
   6  -8   6       14.10       24.56      9.11 o
   7  -8   6      218.38      194.88     22.15 o
   8  -8   6       38.30       58.48     16.06 o
   9  -8   6       47.57       11.38     24.20 o
  -9  -7   6       36.80       11.55     17.13 o
  -8  -7   6       32.55        3.95     14.35 o
  -7  -7   6       32.52       14.54     11.08 o
  -6  -7   6        9.59       -5.00      9.86 o
  -5  -7   6      136.38      154.78     14.96 o
  -4  -7   6        6.97       21.47      9.52 o
  -3  -7   6       93.18      123.60     19.86 o
  -2  -7   6        0.40       -0.17      9.19 o
  -1  -7   6     1300.81     1255.05     29.69 o
   0  -7   6      190.83      223.70     14.22 o
   1  -7   6      478.09      455.92     33.87 o
   2  -7   6       88.74      105.12     14.39 o
   3  -7   6      119.48      114.44     15.91 o
   4  -7   6       71.03       80.85     14.70 o
   5  -7   6      136.41      141.74     14.97 o
   6  -7   6        6.63        9.38      6.20 o
   7  -7   6       33.42       23.47      8.13 o
   8  -7   6      186.20      200.07     21.22 o
   9  -7   6       12.55        5.44      8.38 o
 -10  -6   6        8.37       16.47     19.23 o
  -9  -6   6       11.85       15.88     15.80 o
  -8  -6   6        0.57       14.79      9.30 o
  -7  -6   6       10.09       20.71     11.71 o
  -6  -6   6      228.94      244.03     24.21 o
  -5  -6   6      313.44      324.78     17.33 o
  -4  -6   6      654.83      627.04     22.31 o
  -3  -6   6      990.45      989.25     40.73 o
  -2  -6   6      234.31      253.37     17.74 o
  -1  -6   6      252.20      251.36     18.13 o
   0  -6   6     1398.96     1397.12     24.08 o
   1  -6   6       43.50       55.73     12.90 o
   2  -6   6      254.55      241.34     14.40 o
   3  -6   6      122.66      125.39      9.21 o
   4  -6   6      390.80      404.26     13.51 o
   5  -6   6        3.66        3.22      4.96 o
   6  -6   6      411.27      419.76     16.33 o
   7  -6   6      141.02      128.38     11.69 o
   8  -6   6      549.67      544.96     19.79 o
   9  -6   6        0.10       -7.51      7.80 o
  10  -6   6        0.42      -18.74     26.90 o
 -10  -5   6        5.89       -5.44     16.66 o
  -9  -5   6       56.34       60.36     22.35 o
  -8  -5   6        1.20        3.72      8.72 o
  -7  -5   6       95.55       76.28     15.25 o
  -6  -5   6        4.49       14.10     14.56 o
  -5  -5   6      180.58      177.56     18.13 o
  -4  -5   6     1413.77     1386.61     32.81 o
  -3  -5   6      172.49      177.79     11.68 o
  -2  -5   6     2604.74     2576.15     58.73 o
  -1  -5   6      112.94      116.51     10.89 o
   0  -5   6     2239.73     2191.42     37.75 o
   1  -5   6       57.52       82.80      9.49 o
   2  -5   6        0.60        0.47      3.86 o
   3  -5   6        3.98        1.55      3.73 o
   4  -5   6      739.36      707.79     22.42 o
   5  -5   6       15.18       16.01      5.69 o
   6  -5   6       21.24       18.74      6.47 o
   7  -5   6       39.56       40.92      8.52 o
   8  -5   6       41.42       24.04      7.83 o
   9  -5   6      297.04      331.42     18.86 o
  10  -5   6        4.34        8.90     11.01 o
 -10  -4   6       77.01       92.66     26.14 o
  -9  -4   6       16.72       17.15     16.19 o
  -8  -4   6       70.58       96.54     15.44 o
  -7  -4   6       45.09       53.83     16.40 o
  -6  -4   6      104.52      115.43     16.71 o
  -5  -4   6        4.19        2.04      5.41 o
  -4  -4   6     1114.41     1064.03     26.53 o
  -3  -4   6      117.28      138.05     12.08 o
  -2  -4   6     1030.26     1070.60     25.71 o
  -1  -4   6       92.94      103.58      7.58 o
   0  -4   6      107.52      143.33     11.15 o
   1  -4   6      267.61      275.02     10.67 o
   2  -4   6      199.77      220.75     12.32 o
   3  -4   6      122.60      124.23      7.61 o
   4  -4   6      458.09      459.27     12.56 o
   5  -4   6      451.99      424.82     13.84 o
   6  -4   6        8.49        9.75      5.09 o
   7  -4   6       12.46       10.45      5.99 o
   8  -4   6        6.20        4.83      6.14 o
   9  -4   6        6.71        8.52      7.33 o
  10  -4   6       21.00       12.06      8.72 o
 -10  -3   6      116.36      150.49     35.75 o
  -9  -3   6        7.62       13.06      7.66 o
  -8  -3   6        1.87       10.96      6.89 o
  -7  -3   6       10.60       16.73      8.56 o
  -6  -3   6       98.88      118.42     13.63 o
  -5  -3   6      358.62      347.39     19.85 o
  -4  -3   6      563.62      536.43     17.63 o
  -3  -3   6      582.89      571.12     17.11 o
  -2  -3   6       81.53       71.90      8.67 o
  -1  -3   6     1657.93     1686.59     24.10 o
   0  -3   6       58.11       53.06      5.90 o
   1  -3   6      243.88      227.93      9.07 o
   2  -3   6       63.81       82.39      5.56 o
   3  -3   6       43.80       30.25      5.11 o
   4  -3   6      303.88      290.05     11.71 o
   5  -3   6      104.64       94.69      8.55 o
   6  -3   6        6.03       10.56      6.00 o
   7  -3   6       16.25       20.76      4.87 o
   8  -3   6      105.87      116.52     10.89 o
   9  -3   6       56.13       61.98      9.70 o
  10  -3   6      163.41      153.22     14.04 o
  11  -3   6      115.05      131.25     19.90 o
 -10  -2   6        0.50       20.39     16.87 o
  -9  -2   6        1.87        4.60      8.37 o
  -8  -2   6       21.00       42.55     12.74 o
  -7  -2   6       16.85       10.22      6.62 o
  -6  -2   6      252.33      255.47     19.25 o
  -5  -2   6     1603.94     1552.27     48.01 o
  -4  -2   6      374.48      334.77     15.74 o
  -3  -2   6      841.65      804.46     26.56 o
  -2  -2   6      763.68      842.40     21.46 o
  -1  -2   6      415.88      414.23      9.85 o
   0  -2   6      362.11      419.87     10.41 o
   1  -2   6      220.13      227.81      8.69 o
   2  -2   6       19.75       16.29      3.26 o
   3  -2   6      846.53      871.34     20.64 o
   4  -2   6        6.85        5.18      4.06 o
   5  -2   6      195.17      200.23     11.39 o
   6  -2   6      407.21      393.19     14.91 o
   7  -2   6      388.08      416.74     12.45 o
   8  -2   6      205.97      205.49     13.26 o
   9  -2   6      153.66      149.32     13.90 o
  10  -2   6      102.72      113.00     13.10 o
  11  -2   6        3.60       11.09      6.37 o
 -10  -1   6       29.91       68.68     29.47 o
  -9  -1   6       76.99      105.36     16.79 o
  -8  -1   6       13.07       20.37      7.94 o
  -7  -1   6       88.43       76.43     21.07 o
  -6  -1   6      110.11      107.51      9.59 o
  -5  -1   6      170.40      170.44     10.79 o
  -4  -1   6       69.26       64.06      6.61 o
  -3  -1   6        2.74        0.23      3.45 o
  -2  -1   6     2060.94     2028.18     30.97 o
  -1  -1   6      550.45      580.54     14.64 o
   0  -1   6     4668.57     4645.48     50.97 o
   1  -1   6        0.15        1.21      4.46 o
   2  -1   6     2618.98     2837.28     29.44 o
   3  -1   6        1.51       -4.55      4.60 o
   4  -1   6      179.35      185.47      8.28 o
   5  -1   6        2.35        5.62      6.41 o
   6  -1   6      274.89      275.79     10.07 o
   7  -1   6       27.56       35.28      6.12 o
   8  -1   6       32.66       40.20      7.12 o
   9  -1   6      311.23      317.27     15.13 o
  10  -1   6       47.68       41.12     11.16 o
  11  -1   6      179.62      164.05     15.36 o
 -10   0   6       10.29       31.25     17.28 o
  -9   0   6        5.67        9.36      8.10 o
  -8   0   6       22.28       29.43      7.08 o
  -7   0   6        0.02        8.77      5.78 o
  -6   0   6       39.14       26.49      6.08 o
  -5   0   6        4.35        4.41      3.25 o
  -4   0   6      553.99      540.32     17.17 o
  -3   0   6      126.27      131.58      8.92 o
  -2   0   6     1852.09     1859.79     27.02 o
  -1   0   6       95.98      107.09      7.51 o
   0   0   6       13.37       14.79      4.36 o
   1   0   6     1505.53     1466.65     24.33 o
   2   0   6       67.38      101.68      6.85 o
   3   0   6      774.71      784.77     14.37 o
   4   0   6       40.78       42.81      4.84 o
   5   0   6      134.81      129.01      7.28 o
   6   0   6      142.35      158.28      9.73 o
   7   0   6      886.60      864.06     20.62 o
   8   0   6       43.08       45.85      6.26 o
   9   0   6      227.70      265.04     20.87 o
  10   0   6        3.05        8.74      6.49 o
  11   0   6       43.65       33.57      8.08 o
 -10   1   6      185.34      227.73     30.58 o
  -9   1   6       18.55       23.01      7.95 o
  -8   1   6       93.87       93.29     10.27 o
  -7   1   6       28.84       35.14      7.04 o
  -6   1   6      120.99      111.47      9.77 o
  -5   1   6       51.59       28.22      5.13 o
  -4   1   6       33.97       31.53      5.00 o
  -3   1   6      648.79      645.81     16.15 o
  -2   1   6     1128.25     1230.79     19.46 o
  -1   1   6     2156.48     2007.78     24.65 o
   0   1   6      530.82      519.06     13.15 o
   1   1   6     2247.67     2218.71     27.71 o
   2   1   6     1419.24     1582.29     25.76 o
   3   1   6      266.93      293.95      8.22 o
   4   1   6       24.03       34.97      4.47 o
   5   1   6      677.67      688.38     18.56 o
   6   1   6      193.29      201.37     14.19 o
   7   1   6      312.87      327.37     13.58 o
   8   1   6      167.13      167.22      9.31 o
   9   1   6       56.63       62.06      8.48 o
  10   1   6      364.60      394.79     17.21 o
  11   1   6       23.49       26.29      7.54 o
  12   1   6        2.36       11.57     11.93 o
 -10   2   6       30.60       24.82      9.47 o
  -9   2   6       88.57       61.35     10.13 o
  -8   2   6       35.35       27.35      7.19 o
  -7   2   6      104.29       97.95      9.97 o
  -6   2   6       44.69       27.44      7.47 o
  -5   2   6      103.02       91.18      8.51 o
  -4   2   6        0.14       -2.76      2.99 o
  -3   2   6     2594.60     2540.61     31.79 o
  -2   2   6       37.73       39.84      3.50 o
  -1   2   6      211.95      195.02      7.19 o
   0   2   6      610.06      695.77     12.36 o
   1   2   6     1480.33     1469.56     26.66 o
   2   2   6       89.15       70.47      8.14 o
   3   2   6      567.88      535.51      9.62 o
   4   2   6      167.68      162.38      6.19 o
   5   2   6       46.76       39.87      5.06 o
   6   2   6      248.24      261.62      9.43 o
   7   2   6       54.51       59.02      7.68 o
   8   2   6       57.43       48.39      7.48 o
   9   2   6      108.97       91.41     15.79 o
  10   2   6       45.61       43.70      8.22 o
  11   2   6      107.43      131.04     15.07 o
  12   2   6        2.86        8.03     14.60 o
 -10   3   6       39.51       41.85     10.03 o
  -9   3   6       24.91       26.67     11.25 o
  -8   3   6        0.48        9.06      5.73 o
  -7   3   6       76.87       84.58      9.44 o
  -6   3   6        0.37        1.60      4.90 o
  -5   3   6      164.43      169.96     11.16 o
  -4   3   6      146.29      138.13      9.54 o
  -3   3   6       15.26       19.10      4.62 o
  -2   3   6      550.00      522.55      7.49 o
  -1   3   6      144.00      159.24      6.68 o
   0   3   6      743.34      702.12      9.06 o
   1   3   6      180.90      179.83      6.04 o
   2   3   6      219.51      261.71      7.23 o
   3   3   6       73.15       83.38      4.21 o
   4   3   6      601.46      629.22     10.70 o
   5   3   6       39.68       37.94      4.20 o
   6   3   6       48.20       49.10      7.79 o
   7   3   6       22.78       28.88      5.85 o
   8   3   6      146.69      139.75     10.95 o
   9   3   6        2.27       -4.05      5.60 o
  10   3   6       85.51       86.17     10.74 o
  11   3   6       58.39       55.70      9.13 o
  12   3   6       11.51       10.93     19.30 o
 -10   4   6      113.71      100.79     16.99 o
  -9   4   6        1.66       25.20     13.40 o
  -8   4   6      381.27      363.72     17.80 o
  -7   4   6       43.97       32.65      7.20 o
  -6   4   6       72.34       77.99      9.04 o
  -5   4   6       83.49       83.63      8.33 o
  -4   4   6      246.98      226.25     12.25 o
  -3   4   6       32.27       26.10      3.82 o
  -2   4   6      159.01      147.50      4.22 o
  -1   4   6       56.89       62.11      3.24 o
   0   4   6      469.39      504.33      7.04 o
   1   4   6      892.19      832.53     10.05 o
   2   4   6       81.48       99.20      5.15 o
   3   4   6     1844.07     1833.34     20.81 o
   4   4   6        0.07        2.66      1.86 o
   5   4   6      350.28      362.55      8.87 o
   6   4   6        0.35        0.49      2.79 o
   7   4   6      342.77      328.56     10.39 o
   8   4   6        3.45       10.36      8.16 o
   9   4   6      298.79      308.49     17.61 o
  10   4   6       42.82       34.94     15.82 o
  11   4   6       86.60       81.27     30.47 o
  12   4   6       91.37       96.63     11.96 o
 -10   5   6       57.39       96.74     24.54 o
  -9   5   6       15.26       23.01      9.52 o
  -8   5   6      120.69      131.16     12.79 o
  -7   5   6      233.50      208.47     14.10 o
  -6   5   6      290.09      292.70     14.71 o
  -5   5   6       58.06       80.86      8.92 o
  -4   5   6        4.52       -0.64      3.75 o
  -3   5   6        0.12       -2.29      2.76 o
  -2   5   6        0.56        1.01      1.79 o
  -1   5   6      987.33      922.21     10.27 o
   0   5   6       61.66       84.90      3.75 o
   1   5   6       24.29       12.54      2.40 o
   2   5   6       27.07       27.51      3.79 o
   3   5   6      266.44      306.38      8.87 o
   4   5   6      681.63      692.45     10.02 o
   5   5   6      137.98      155.66      6.12 o
   6   5   6      132.21      145.51      7.51 o
   7   5   6       28.53       24.03      5.30 o
   8   5   6       80.66       62.84      8.95 o
   9   5   6       34.42       42.37     12.34 o
  10   5   6      211.45      232.37     37.54 o
  11   5   6      103.80      120.30     12.71 o
  12   5   6       17.52       14.09     11.34 o
  -9   6   6        6.94       21.90     10.82 o
  -8   6   6        0.10       -6.34      6.34 o
  -7   6   6      172.41      161.47     13.40 o
  -6   6   6        7.45       -4.69      4.69 o
  -5   6   6      142.43      147.10      9.58 o
  -4   6   6     1103.07     1039.72     17.59 o
  -3   6   6     1581.94     1528.46     18.37 o
  -2   6   6       69.17       78.29      4.76 o
  -1   6   6      287.59      266.94      5.43 o
   0   6   6      404.70      478.64      7.07 o
   1   6   6       10.42       11.46      1.95 o
   2   6   6      700.50      635.07     12.54 o
   3   6   6      219.55      219.65      8.22 o
   4   6   6     1205.91     1203.23     16.02 o
   5   6   6      329.87      307.24     21.19 o
   6   6   6        1.37        2.78      3.55 o
   7   6   6      611.67      627.45     19.44 o
   8   6   6      134.48      157.13     14.43 o
   9   6   6      148.37      177.36     18.29 o
  10   6   6       32.50       46.63     19.39 o
  11   6   6       20.12       50.28     25.51 o
  12   6   6      106.71      116.32     11.87 o
  -9   7   6      174.64      186.41     17.83 o
  -8   7   6        9.01       10.73      8.06 o
  -7   7   6        0.13       -0.30      6.32 o
  -6   7   6      137.77      125.96     11.54 o
  -5   7   6       72.04       70.87      7.42 o
  -4   7   6      335.80      334.34     10.90 o
  -3   7   6      507.05      486.28     10.48 o
  -2   7   6       34.43       34.65      3.97 o
  -1   7   6     1026.31      996.71     11.30 o
   0   7   6      384.01      386.73      6.33 o
   1   7   6       12.37        6.02      2.32 o
   2   7   6      460.89      451.05     11.07 o
   3   7   6       60.93       74.02      5.85 o
   4   7   6       20.76       18.22      5.98 o
   5   7   6      481.82      481.89     13.08 o
   6   7   6      132.17      147.33      9.67 o
   7   7   6       11.52       11.25      5.00 o
   8   7   6        9.69       11.53      6.04 o
   9   7   6      134.29      149.94     18.79 o
  10   7   6       41.87       49.07     17.08 o
  11   7   6      273.18      256.40     42.75 o
  12   7   6      141.69      145.51     22.10 o
  -9   8   6       58.48       86.72     18.12 o
  -8   8   6      137.26      149.58     15.66 o
  -7   8   6        4.51       12.51      7.59 o
  -6   8   6      462.64      449.12     19.28 o
  -5   8   6       10.44        7.89      5.31 o
  -4   8   6       61.52       56.28      6.14 o
  -3   8   6       37.03       36.41      5.25 o
  -2   8   6       28.16       25.97      3.62 o
  -1   8   6      475.63      494.89     10.36 o
   0   8   6       59.62       67.65      4.60 o
   1   8   6       49.21       48.96      4.21 o
   2   8   6       10.59       20.50      8.07 o
   3   8   6     1167.22     1109.17     18.47 o
   4   8   6        4.57        2.31      2.62 o
   5   8   6       15.97       13.76      5.75 o
   6   8   6      118.25      146.83      9.71 o
   7   8   6     1223.49     1212.27     25.24 o
   8   8   6       63.33       65.21      8.91 o
   9   8   6      254.77      273.31     23.78 o
  10   8   6        7.40        2.91      6.69 o
  11   8   6       41.13       46.32     17.00 o
  12   8   6       23.05       16.96     10.66 o
  -8   9   6        0.14       24.13     11.28 o
  -7   9   6        0.75       -1.65      6.84 o
  -6   9   6       52.00       58.07      8.17 o
  -5   9   6      219.87      204.35     12.21 o
  -4   9   6       44.24       30.09      6.00 o
  -3   9   6        9.07       11.57      4.30 o
  -2   9   6      465.10      417.20     10.32 o
  -1   9   6     1033.35      991.84     13.46 o
   0   9   6        3.54       -2.81      2.81 o
   1   9   6     1201.84     1104.29     16.09 o
   2   9   6       70.76       70.44      6.46 o
   3   9   6      693.18      708.46     18.44 o
   4   9   6      473.88      492.75     13.44 o
   5   9   6      106.57      101.47      8.16 o
   6   9   6      114.61      115.29      8.89 o
   7   9   6      168.17      154.94     11.75 o
   8   9   6       96.61       88.38      9.97 o
   9   9   6        1.04        0.21      5.76 o
  10   9   6       76.89       74.05     12.83 o
  11   9   6        0.11        4.81     13.53 o
  -8  10   6        2.55       11.46     22.35 o
  -7  10   6      367.36      414.90     26.64 o
  -6  10   6        0.06        8.03     11.17 o
  -5  10   6       74.52       83.17      9.85 o
  -4  10   6       48.06       34.99     10.70 o
  -3  10   6      230.34      217.92     14.10 o
  -2  10   6      117.85      107.43      9.14 o
  -1  10   6      782.02      766.55     13.15 o
   0  10   6      589.81      578.10     11.46 o
   1  10   6       83.28       89.88      5.75 o
   2  10   6       77.55       64.77      6.89 o
   3  10   6       42.71       40.11      5.93 o
   4  10   6     1368.59     1400.44     25.89 o
   5  10   6       99.57       84.75      8.79 o
   6  10   6      202.56      160.75     12.97 o
   7  10   6        3.79        5.98      4.60 o
   8  10   6        7.39        3.54      6.60 o
   9  10   6       90.95       84.14     10.51 o
  10  10   6        7.47        3.31      6.91 o
  11  10   6       14.37       40.75     13.87 o
  -7  11   6       62.34       64.55     26.91 o
  -6  11   6       57.36       68.02     11.47 o
  -5  11   6        8.60       14.12      7.75 o
  -4  11   6      220.19      214.01     14.21 o
  -3  11   6       36.51       48.86      9.46 o
  -2  11   6       55.58       55.22      7.40 o
  -1  11   6       86.62       80.97     11.17 o
   0  11   6      438.50      461.05     13.82 o
   1  11   6        5.68        3.55      3.46 o
   2  11   6        0.10        2.98      3.81 o
   3  11   6        0.85       -3.32      3.32 o
   4  11   6        8.96        8.23      6.98 o
   5  11   6        0.67       -0.86      4.04 o
   6  11   6       27.86       22.16      6.44 o
   7  11   6       28.72       30.31      6.86 o
   8  11   6        5.93        9.01      5.96 o
   9  11   6       15.83       11.25      9.80 o
  10  11   6       35.90       17.55      8.87 o
  11  11   6       72.36       77.39     17.55 o
  -7  12   6        1.33       25.75     21.81 o
  -6  12   6       93.05       75.29     25.23 o
  -5  12   6        9.77       19.03     11.17 o
  -4  12   6        5.91        3.88      9.69 o
  -3  12   6       49.31       46.19     11.07 o
  -2  12   6      399.34      379.46     15.60 o
  -1  12   6      123.93      116.53      8.92 o
   0  12   6       19.34       15.37      4.45 o
   1  12   6       89.48      100.81      7.95 o
   2  12   6      656.08      712.69     18.83 o
   3  12   6      945.16      935.56     22.21 o
   4  12   6      233.07      269.28     14.15 o
   5  12   6      680.05      686.04     20.28 o
   6  12   6      125.38      114.61     17.79 o
   7  12   6        1.65       -0.76      8.33 o
   8  12   6        9.38        8.13      8.00 o
   9  12   6       28.11       31.52      9.57 o
  10  12   6        0.01       -2.76      8.21 o
  11  12   6       22.72       26.44     25.33 o
  -6  13   6        0.05       -7.73     11.82 o
  -5  13   6       11.21       20.43     11.55 o
  -4  13   6       11.10       23.07     14.53 o
  -3  13   6        0.03        8.85     10.20 o
  -2  13   6      165.23      193.08     13.47 o
  -1  13   6      131.95      121.56     18.27 o
   0  13   6        2.60        3.33      7.43 o
   1  13   6      325.59      324.42     13.37 o
   2  13   6        0.21        2.86      4.93 o
   3  13   6       97.30       95.20      9.82 o
   4  13   6      113.03      124.08     11.37 o
   5  13   6      464.36      449.91     27.16 o
   6  13   6      749.03      703.26     28.71 o
   7  13   6        0.60        4.47      5.98 o
   8  13   6       48.22       30.37      9.44 o
   9  13   6       13.43        8.05      8.28 o
  10  13   6       14.00       14.99     12.23 o
  -5  14   6       49.86       35.66     16.08 o
  -4  14   6      220.37      241.27     22.08 o
  -3  14   6       15.01       11.47     13.61 o
  -2  14   6       25.65       16.91     12.51 o
  -1  14   6        1.64       11.47      9.34 o
   0  14   6        3.59       -1.20      5.65 o
   1  14   6        8.77       12.61      7.79 o
   2  14   6      616.03      631.62     19.69 o
   3  14   6        4.93        0.46      5.14 o
   4  14   6      346.10      342.48     18.20 o
   5  14   6       83.31       77.70     11.85 o
   6  14   6        4.58       -5.92      5.92 o
   7  14   6        4.91        8.08      7.17 o
   8  14   6      189.61      219.45     19.50 o
   9  14   6       31.63       40.18     11.59 o
  10  14   6       10.13       10.93     13.85 o
  -5  15   6       52.44       45.15     36.69 o
  -4  15   6       18.75       15.07     14.19 o
  -3  15   6       39.77       27.13     15.20 o
  -2  15   6        4.86        0.73     12.71 o
  -1  15   6       21.10       15.01      9.37 o
   0  15   6      983.74     1047.86     31.17 o
   1  15   6       47.01       39.61      8.80 o
   2  15   6      689.78      666.66     31.06 o
   3  15   6       18.18       10.07      7.30 o
   4  15   6       72.28       44.28     15.71 o
   5  15   6      106.17       99.01     15.75 o
   6  15   6       64.38       69.71     11.81 o
   7  15   6       16.51       12.06     14.59 o
   8  15   6        2.24        3.29      9.34 o
   9  15   6        1.40      -10.33     10.33 o
  -4  16   6       10.42       25.47     14.66 o
  -3  16   6        2.19        7.62     13.88 o
  -2  16   6      230.00      269.28     29.01 o
  -1  16   6       69.98      130.01     32.65 o
   0  16   6       13.01       22.45      9.80 o
   1  16   6      107.93      108.85     21.83 o
   2  16   6       93.70       68.16     34.18 o
   3  16   6      434.35      453.80     29.75 o
   4  16   6      110.03       96.13     13.32 o
   5  16   6      275.27      238.29     19.79 o
   6  16   6       30.60       33.08     11.69 o
   7  16   6        0.02       -2.54      8.24 o
   8  16   6        7.94        0.72     16.88 o
  -2  17   6        2.61       34.72     17.70 o
  -1  17   6      141.42      115.53     27.82 o
   0  17   6       97.18      119.89     27.40 o
   1  17   6      109.95      119.97     42.91 o
   2  17   6       70.46       58.04     32.29 o
   3  17   6      213.24      239.70     25.71 o
   4  17   6       10.44       23.37     12.75 o
   5  17   6       69.79       51.52     17.63 o
   6  17   6      138.28      118.20     15.67 o
   7  17   6      185.75      177.62     24.28 o
  -1  18   6       43.46       74.78     22.57 o
   0  18   6        2.40       23.97     18.43 o
   1  18   6       38.39       73.23     24.42 o
   2  18   6        8.74        1.92     18.94 o
   3  18   6       31.98       45.72     55.55 o
   4  18   6      133.22      147.82     59.28 o
   5  18   6      118.48      119.36     20.72 o
   6  18   6        1.19        2.62     12.76 o
  -1 -14   7       57.19       61.82     22.63 o
   0 -14   7       98.41      130.53     28.23 o
   1 -14   7      114.58      172.71     30.84 o
  -4 -13   7        2.70       16.12     18.40 o
  -3 -13   7       24.48       19.33     15.89 o
  -2 -13   7       43.11       48.62     19.00 o
  -1 -13   7        5.03       26.98     15.14 o
   0 -13   7       12.45       28.93     14.76 o
   1 -13   7      106.94      122.59     26.34 o
   2 -13   7      162.93      185.76     32.59 o
   3 -13   7       75.41       96.44     24.69 o
  -6 -12   7       67.83       35.36     21.80 o
  -5 -12   7      221.62      212.07     35.70 o
  -4 -12   7        7.60       19.90     17.35 o
  -3 -12   7        0.00       32.24     16.92 o
  -2 -12   7       21.33       18.84     13.62 o
  -1 -12   7       19.16       29.24     17.06 o
   0 -12   7      159.84      203.04     31.64 o
   1 -12   7        0.09        5.34     15.02 o
   2 -12   7        7.77       30.38     17.78 o
   3 -12   7       13.19       64.12     22.82 o
   4 -12   7        5.43        4.53     17.60 o
   5 -12   7       29.79       52.25     23.18 o
  -7 -11   7        4.01        0.93     17.57 o
  -6 -11   7       76.95       57.00     22.48 o
  -5 -11   7        1.04      -10.82     13.17 o
  -4 -11   7       25.99       12.31     14.40 o
  -3 -11   7       20.97       38.70     17.97 o
  -2 -11   7       60.31       40.17     16.03 o
  -1 -11   7       13.77        2.68     12.36 o
   0 -11   7       59.04       74.23     20.44 o
   1 -11   7      268.74      241.21     33.86 o
   2 -11   7       30.33       44.77     19.87 o
   3 -11   7      203.56      233.42     23.82 o
   4 -11   7       24.96       60.59     21.55 o
   5 -11   7       82.67       57.47     24.59 o
   6 -11   7        6.39       26.50     21.60 o
  -7 -10   7        1.38        1.96     16.23 o
  -6 -10   7        8.32        4.26     14.54 o
  -5 -10   7       38.34       26.47     17.57 o
  -4 -10   7        1.06       20.66     13.96 o
  -3 -10   7        7.30       19.49     12.67 o
  -2 -10   7       30.22       24.86     15.00 o
  -1 -10   7      153.43      152.68     26.54 o
   0 -10   7       51.83       51.47     17.27 o
   1 -10   7      149.76      144.08     26.26 o
   2 -10   7        2.00       18.87     15.57 o
   3 -10   7        0.94       11.78     10.15 o
   4 -10   7      201.41      212.61     23.51 o
   5 -10   7       64.84       61.22     24.49 o
   6 -10   7      282.78      194.44     34.93 o
   7 -10   7        0.20       12.84     21.85 o
  -8  -9   7       39.59       23.40     19.12 o
  -7  -9   7      113.68      130.83     29.11 o
  -6  -9   7       30.30       19.59     16.39 o
  -5  -9   7       26.65       30.83     14.40 o
  -4  -9   7        0.35       -1.24      9.26 o
  -3  -9   7       62.16       43.26     12.77 o
  -2  -9   7        0.48       -4.95      9.31 o
  -1  -9   7        1.03       -2.32     10.27 o
   0  -9   7        5.31        6.87     11.87 o
   1  -9   7       74.05       70.43     19.78 o
   2  -9   7     1209.55     1176.68     57.95 o
   3  -9   7        0.05       -0.12      9.31 o
   4  -9   7      351.22      404.86     26.11 o
   5  -9   7        6.18       25.17     13.06 o
   6  -9   7      127.07       59.55     25.81 o
   7  -9   7       35.82       39.74     26.57 o
   8  -9   7        3.85       36.33     27.56 o
  -8  -8   7        1.62       11.83     17.95 o
  -7  -8   7      108.42      111.65     27.04 o
  -6  -8   7       53.33       39.19     12.52 o
  -5  -8   7      367.00      415.26     26.70 o
  -4  -8   7       10.15       12.36     14.93 o
  -3  -8   7      138.69      144.88     28.79 o
  -2  -8   7      171.56      181.16     20.13 o
  -1  -8   7      202.09      227.88     29.06 o
   0  -8   7        7.46       14.07     12.27 o
   1  -8   7      160.39      164.36     26.51 o
   2  -8   7       45.92       37.41     11.49 o
   3  -8   7      101.63      115.80     16.75 o
   4  -8   7      216.21      184.80     20.86 o
   5  -8   7      326.83      371.46     29.39 o
   6  -8   7        5.15       19.81     15.01 o
   7  -8   7      274.05      324.15     45.50 o
   8  -8   7      118.08      125.28     32.19 o
  -9  -7   7       37.85       18.18     18.74 o
  -8  -7   7       13.51       -3.24     14.44 o
  -7  -7   7       48.69       44.22     15.04 o
  -6  -7   7       52.60       46.60     13.81 o
  -5  -7   7        3.15       10.85      7.28 o
  -4  -7   7       15.13       16.97      9.06 o
  -3  -7   7      158.96      150.89     18.12 o
  -2  -7   7      178.43      190.42     25.56 o
  -1  -7   7       34.67       29.67      9.55 o
   0  -7   7      136.66      188.05     18.52 o
   1  -7   7       96.44       98.46     21.08 o
   2  -7   7      807.42      816.53     30.86 o
   3  -7   7     1032.44      991.14     44.89 o
   4  -7   7      160.77      123.75     17.17 o
   5  -7   7      238.49      238.83     27.22 o
   6  -7   7       66.67       63.90     17.99 o
   7  -7   7        5.44       20.80      9.62 o
   8  -7   7       31.69       55.49     13.71 o
   9  -7   7        6.04        4.44     11.46 o
  -9  -6   7        0.23        0.29     14.59 o
  -8  -6   7        1.41      -12.52     13.21 o
  -7  -6   7       51.93       47.35     14.36 o
  -6  -6   7      165.25      137.25     19.24 o
  -5  -6   7       87.43       62.96     12.35 o
  -4  -6   7        0.96        4.77      6.83 o
  -3  -6   7       34.60       39.33     13.15 o
  -2  -6   7        2.06       14.82     19.13 o
  -1  -6   7       10.09       14.30      7.95 o
   0  -6   7      105.98      122.55     21.68 o
   1  -6   7      718.08      748.67     27.84 o
   2  -6   7        1.27        2.32      6.06 o
   3  -6   7      265.14      262.94     22.27 o
   4  -6   7      244.85      283.40     19.38 o
   5  -6   7        0.38        5.25      5.15 o
   6  -6   7      611.32      601.34     18.65 o
   7  -6   7      120.26      109.06     13.95 o
   8  -6   7       20.53       24.04      8.41 o
   9  -6   7       38.55       15.66     10.68 o
  -9  -5   7        3.47       -6.37     13.50 o
  -8  -5   7       37.22       32.98     12.36 o
  -7  -5   7      108.30      126.67     19.37 o
  -6  -5   7      178.80      216.25     23.30 o
  -5  -5   7      131.02      114.86     28.70 o
  -4  -5   7       95.19      111.58     15.12 o
  -3  -5   7       20.00       10.81      6.60 o
  -2  -5   7      682.37      689.10     22.12 o
  -1  -5   7      348.51      351.76     16.62 o
   0  -5   7       79.26       65.89      9.32 o
   1  -5   7      228.75      222.98     14.90 o
   2  -5   7      254.78      262.79     27.52 o
   3  -5   7        0.48        1.96      4.47 o
   4  -5   7     1587.09     1521.95     23.22 o
   5  -5   7       14.94       19.94      6.15 o
   6  -5   7      105.40      133.55     10.77 o
   7  -5   7       85.18      103.41     10.50 o
   8  -5   7       33.75       32.05      8.30 o
   9  -5   7      121.46      111.90     14.18 o
  10  -5   7        0.45       -4.41      8.14 o
 -10  -4   7        3.38       19.61     19.35 o
  -9  -4   7        9.44        8.21     15.47 o
  -8  -4   7        7.47       12.51      9.70 o
  -7  -4   7        0.13        6.47     12.02 o
  -6  -4   7      245.99      234.46     19.24 o
  -5  -4   7      759.37      784.45     26.74 o
  -4  -4   7     1073.63     1072.14     29.57 o
  -3  -4   7       58.46       59.37      9.55 o
  -2  -4   7      105.80      122.83     12.04 o
  -1  -4   7       69.95       59.99      9.63 o
   0  -4   7        1.49        0.31      5.70 o
   1  -4   7      217.24      232.94     13.82 o
   2  -4   7       18.54       12.69      4.34 o
   3  -4   7       45.59       43.85      6.35 o
   4  -4   7       86.13      105.02      7.77 o
   5  -4   7      589.74      598.44     15.21 o
   6  -4   7       29.88       22.64      6.15 o
   7  -4   7      445.56      407.81     15.68 o
   8  -4   7      260.75      288.85     17.53 o
   9  -4   7        2.75        6.42      7.29 o
  10  -4   7       36.96       42.93     10.62 o
 -10  -3   7        2.43       -2.91     16.36 o
  -9  -3   7        8.15       56.36     42.59 o
  -8  -3   7       46.20       47.20      9.75 o
  -7  -3   7      353.88      356.33     19.41 o
  -6  -3   7      134.33      109.36     13.59 o
  -5  -3   7      142.36      155.99     17.16 o
  -4  -3   7        7.11        7.27      6.03 o
  -3  -3   7      407.13      458.46     18.44 o
  -2  -3   7      591.76      577.00     19.79 o
  -1  -3   7        1.25        4.38      4.75 o
   0  -3   7       62.62       58.38      7.97 o
   1  -3   7      157.82      172.47      8.38 o
   2  -3   7      747.60      740.75     15.55 o
   3  -3   7      727.10      672.01     15.12 o
   4  -3   7      547.71      574.41     15.24 o
   5  -3   7      228.17      226.95     11.71 o
   6  -3   7       53.24       53.08      7.33 o
   7  -3   7       35.16       31.69      8.30 o
   8  -3   7      219.94      216.35     14.17 o
   9  -3   7        2.35        4.86      6.26 o
  10  -3   7        0.04        5.54      7.42 o
  11  -3   7       71.47       77.79     16.63 o
 -10  -2   7        0.79       -2.09     16.53 o
  -9  -2   7       66.07       89.22     48.66 o
  -8  -2   7       45.93       60.26     11.02 o
  -7  -2   7      185.40      183.07     23.15 o
  -6  -2   7      466.04      441.10     21.51 o
  -5  -2   7      316.53      302.83     19.77 o
  -4  -2   7      549.39      537.14     18.28 o
  -3  -2   7       76.02       88.58     10.32 o
  -2  -2   7       78.80       95.23     11.39 o
  -1  -2   7        0.87        1.30      4.22 o
   0  -2   7       65.01       79.94      6.62 o
   1  -2   7      503.87      478.38     11.15 o
   2  -2   7        5.55        3.72      2.99 o
   3  -2   7      145.46      163.44      7.41 o
   4  -2   7      310.20      321.55      9.81 o
   5  -2   7        2.75        4.63      6.51 o
   6  -2   7      899.98      898.85     20.17 o
   7  -2   7        4.87        7.89      4.80 o
   8  -2   7      214.47      234.68     14.11 o
   9  -2   7       97.14       90.35     10.61 o
  10  -2   7        1.14        7.08      7.44 o
  11  -2   7       12.59       18.43     13.72 o
 -10  -1   7        3.21       58.07     36.26 o
  -9  -1   7      292.10      340.45     26.61 o
  -8  -1   7      310.09      304.54     27.05 o
  -7  -1   7       12.31       13.20      9.55 o
  -6  -1   7      105.91       92.98     10.87 o
  -5  -1   7      502.07      516.49     21.50 o
  -4  -1   7      792.87      779.93     28.73 o
  -3  -1   7      282.72      267.09     10.97 o
  -2  -1   7      243.29      234.48      9.84 o
  -1  -1   7       69.73       55.96      7.53 o
   0  -1   7     1525.65     1625.28     29.84 o
   1  -1   7      456.61      427.15     11.88 o
   2  -1   7      420.32      389.52     10.29 o
   3  -1   7       97.39      101.32      8.02 o
   4  -1   7      502.06      487.09     12.47 o
   5  -1   7        0.03       -3.34      6.11 o
   6  -1   7      409.39      409.55     15.77 o
   7  -1   7       79.31       89.08     10.18 o
   8  -1   7        4.17       13.39      9.82 o
   9  -1   7      150.24      145.68     13.00 o
  10  -1   7       11.40       11.45      7.58 o
  11  -1   7        1.66       11.37      7.38 o
 -10   0   7        5.44       16.72     13.77 o
  -9   0   7        1.00        9.83      8.80 o
  -8   0   7       11.32        6.39      7.94 o
  -7   0   7      114.78      114.57     12.93 o
  -6   0   7       14.05       21.52      6.01 o
  -5   0   7       92.20       82.10      8.37 o
  -4   0   7     1849.94     1773.67     28.16 o
  -3   0   7       47.35       43.14      6.07 o
  -2   0   7     1690.28     1700.83     26.77 o
  -1   0   7       10.45        4.80      7.00 o
   0   0   7       36.23       42.26      5.24 o
   1   0   7       15.92       18.79      5.22 o
   2   0   7      787.42      835.74     19.78 o
   3   0   7        0.20        0.62      3.12 o
   4   0   7       42.26       48.53      5.71 o
   5   0   7     1111.85     1147.97     19.35 o
   6   0   7      112.85      124.59      9.29 o
   7   0   7      932.88      964.98     18.23 o
   8   0   7      247.94      258.62     15.66 o
   9   0   7      215.68      225.55     18.67 o
  10   0   7        2.97        1.26      8.57 o
  11   0   7      109.92      128.18     31.37 o
 -10   1   7       54.54       69.16     22.90 o
  -9   1   7      191.54      207.77     21.31 o
  -8   1   7        0.03        3.75      6.06 o
  -7   1   7      158.54      179.51     13.38 o
  -6   1   7       78.46       86.47      9.28 o
  -5   1   7      328.05      294.02     12.63 o
  -4   1   7       42.65       32.24      5.58 o
  -3   1   7      904.32      875.13     25.58 o
  -2   1   7       36.68       54.27      6.24 o
  -1   1   7     1950.70     2004.13     26.07 o
   0   1   7       51.71       50.92      5.51 o
   1   1   7       48.81       51.86      7.09 o
   2   1   7     6532.21     6523.86     62.59 o
   3   1   7      774.36      731.26     13.27 o
   4   1   7      142.67      154.43      7.64 o
   5   1   7     1309.79     1304.89     18.22 o
   6   1   7      151.87      163.14     10.25 o
   7   1   7        0.55       -0.65      4.37 o
   8   1   7      125.23      122.72     10.95 o
   9   1   7        0.21        1.83      5.94 o
  10   1   7       46.88       46.69      8.46 o
  11   1   7       27.73       19.23     11.52 o
 -10   2   7       25.40       12.02     13.11 o
  -9   2   7        1.44       21.59     17.13 o
  -8   2   7       79.79       84.37     10.47 o
  -7   2   7       28.84       25.56      6.86 o
  -6   2   7      300.72      326.12     14.37 o
  -5   2   7      377.09      389.61     20.72 o
  -4   2   7      473.60      439.58     13.95 o
  -3   2   7     1016.08      954.16     18.86 o
  -2   2   7      218.05      205.69      7.01 o
  -1   2   7       45.84       54.36      5.29 o
   0   2   7       38.36       40.87      4.93 o
   1   2   7      417.87      428.94     10.18 o
   2   2   7     2722.30     2914.43     34.13 o
   3   2   7      925.18      918.32     14.36 o
   4   2   7      104.28      109.64      5.95 o
   5   2   7       34.70       31.57      4.88 o
   6   2   7      335.61      358.20     20.02 o
   7   2   7        9.62       11.68      4.66 o
   8   2   7      212.04      233.01     16.38 o
   9   2   7        2.74        6.08      6.96 o
  10   2   7        2.08        9.59      6.05 o
  11   2   7        0.11       17.91      6.53 o
  12   2   7       35.07       22.22     14.93 o
 -10   3   7        0.01       13.13     11.69 o
  -9   3   7        7.90        2.15      7.21 o
  -8   3   7      298.62      322.71     20.67 o
  -7   3   7      375.14      391.09     16.43 o
  -6   3   7     1170.32     1176.83     27.99 o
  -5   3   7      347.09      330.74     14.57 o
  -4   3   7     1186.79     1116.97     28.15 o
  -3   3   7      225.40      252.73      8.36 o
  -2   3   7     2566.56     2681.61     30.93 o
  -1   3   7      223.62      221.36      7.13 o
   0   3   7      793.17      793.62     12.07 o
   1   3   7     2918.07     2951.66     40.86 o
   2   3   7      143.23      178.71      5.89 o
   3   3   7     1301.92     1339.27     18.23 o
   4   3   7     1267.76     1264.50     16.36 o
   5   3   7        2.61        6.37      5.00 o
   6   3   7      569.48      550.68     13.13 o
   7   3   7      153.28      158.93     14.15 o
   8   3   7       24.22       13.14     12.47 o
   9   3   7       38.34       41.72      8.45 o
  10   3   7       20.06       24.18     11.69 o
  11   3   7      106.90      102.44     11.38 o
  12   3   7        0.89       13.68     13.41 o
  -9   4   7        8.11       33.50     15.35 o
  -8   4   7       15.11       19.87     12.81 o
  -7   4   7        5.42       11.40      5.67 o
  -6   4   7        9.31       19.05      6.65 o
  -5   4   7      258.10      292.69     14.77 o
  -4   4   7     2226.64     2114.94     31.87 o
  -3   4   7       25.16       14.12      5.29 o
  -2   4   7     2029.73     2015.50     17.01 o
  -1   4   7       17.04       10.41      1.92 o
   0   4   7      215.02      210.93      5.07 o
   1   4   7        0.01        0.00      1.45 o
   2   4   7     1586.57     1739.21     17.24 o
   3   4   7      897.78      988.66     15.00 o
   4   4   7       72.38       74.05      4.45 o
   5   4   7      153.02      172.52      7.12 o
   6   4   7        2.20        3.97      3.03 o
   7   4   7     1635.31     1661.92     25.36 o
   8   4   7       75.42       67.98      9.25 o
   9   4   7       52.14       46.59      9.34 o
  10   4   7        5.06       10.59     20.91 o
  11   4   7        2.25        3.13      7.68 o
  12   4   7       88.69      160.00     30.20 o
  -9   5   7       53.92       70.73     13.84 o
  -8   5   7       10.50       10.33      8.08 o
  -7   5   7      363.14      390.47     17.43 o
  -6   5   7      244.45      244.06     16.02 o
  -5   5   7       64.10       65.06      9.16 o
  -4   5   7      361.56      331.40      9.60 o
  -3   5   7      515.44      493.76     11.11 o
  -2   5   7       16.37       17.45      2.28 o
  -1   5   7      158.95      149.50      4.91 o
   0   5   7      123.34      130.18      4.67 o
   1   5   7      227.90      218.23      5.05 o
   2   5   7      623.94      616.20     10.32 o
   3   5   7       79.02       78.36      5.92 o
   4   5   7      671.99      689.75     14.06 o
   5   5   7      370.20      375.89     10.68 o
   6   5   7        4.37        4.31      3.42 o
   7   5   7        6.72        4.48      3.80 o
   8   5   7      502.40      519.64     24.55 o
   9   5   7        3.40       13.54      7.97 o
  10   5   7      146.57      158.22     18.01 o
  11   5   7        0.01       15.30     22.10 o
  12   5   7       50.30       38.91     33.95 o
  -9   6   7       78.21       68.35     14.09 o
  -8   6   7       11.30       11.30      7.75 o
  -7   6   7       73.64       83.61     10.95 o
  -6   6   7       39.60       37.83      7.94 o
  -5   6   7      418.35      411.27     12.78 o
  -4   6   7     1196.29     1185.00     17.23 o
  -3   6   7     1117.73     1082.39     14.40 o
  -2   6   7      209.62      216.72      6.93 o
  -1   6   7      378.40      359.56      6.87 o
   0   6   7      158.98      182.90      5.27 o
   1   6   7        0.03        2.96      1.92 o
   2   6   7      215.17      225.16      9.21 o
   3   6   7       67.44       90.52      6.38 o
   4   6   7       33.18       32.29      3.35 o
   5   6   7        7.48        6.63      4.74 o
   6   6   7      588.95      564.83     16.19 o
   7   6   7       27.57       33.57      6.13 o
   8   6   7      352.46      388.36     19.02 o
   9   6   7       35.42       27.41     10.63 o
  10   6   7       62.84       55.90     13.33 o
  11   6   7        8.34       20.60     21.10 o
  12   6   7        7.75        9.29     10.85 o
  -9   7   7       13.28       16.10     11.56 o
  -8   7   7       25.34        7.57      7.80 o
  -7   7   7       29.04       35.85      8.71 o
  -6   7   7      193.11      191.70     13.86 o
  -5   7   7       93.57       84.79      9.86 o
  -4   7   7       15.76       21.89      4.82 o
  -3   7   7        0.37        2.06      2.51 o
  -2   7   7      311.65      310.39      7.62 o
  -1   7   7      215.30      211.50      5.44 o
   0   7   7       17.34       35.32      3.00 o
   1   7   7     1226.34     1237.98     14.92 o
   2   7   7      374.45      387.97     10.74 o
   3   7   7      253.26      234.71      9.20 o
   4   7   7        0.53        5.96      3.01 o
   5   7   7        0.00        0.80      2.75 o
   6   7   7      228.92      236.29     11.49 o
   7   7   7       20.93       15.24      4.92 o
   8   7   7       26.06       14.24      5.93 o
   9   7   7      255.03      277.44     22.84 o
  10   7   7        0.87       -4.05     15.63 o
  11   7   7       11.34      -15.38     19.19 o
  12   7   7        4.54      -11.83     11.83 o
  -8   8   7        3.45       12.88     12.15 o
  -7   8   7       77.75       66.50     10.40 o
  -6   8   7       86.97       86.36     10.56 o
  -5   8   7      186.54      174.11     11.06 o
  -4   8   7      169.74      181.99     12.90 o
  -3   8   7      103.33       95.24      5.75 o
  -2   8   7     1937.76     1837.08     19.04 o
  -1   8   7       17.32        9.40      2.24 o
   0   8   7       11.00        9.42      2.63 o
   1   8   7       32.09       28.52      3.03 o
   2   8   7        0.10        1.46      6.13 o
   3   8   7      111.77      135.36      8.36 o
   4   8   7       77.59       75.52      8.55 o
   5   8   7      930.39      934.67     18.84 o
   6   8   7       74.33       73.99      7.44 o
   7   8   7      782.58      802.94     19.20 o
   8   8   7       60.11       59.75      8.39 o
   9   8   7      200.66      209.27     14.41 o
  10   8   7        2.25        1.41      7.70 o
  11   8   7       15.23       25.27     15.35 o
  12   8   7       29.40       20.47     16.20 o
  -8   9   7        3.36       10.68     11.89 o
  -7   9   7       91.67      106.66     12.21 o
  -6   9   7       10.55        1.25      5.72 o
  -5   9   7       34.47       42.58      7.29 o
  -4   9   7       75.62       71.30      7.65 o
  -3   9   7      353.11      330.86      9.44 o
  -2   9   7       21.75       18.74      3.32 o
  -1   9   7     1429.15     1354.32     18.60 o
   0   9   7        4.97        6.83      4.65 o
   1   9   7     1793.88     1782.39     21.42 o
   2   9   7        0.23        5.15      3.70 o
   3   9   7       16.75       21.64      4.16 o
   4   9   7       36.30       46.25      7.08 o
   5   9   7      692.06      707.65     16.88 o
   6   9   7       25.45       16.04      4.81 o
   7   9   7      132.06      135.52     10.47 o
   8   9   7      193.72      194.94     13.70 o
   9   9   7       15.17        9.63      6.03 o
  10   9   7      301.74      297.74     47.36 o
  11   9   7       21.98       15.37      9.70 o
  -8  10   7       42.16       27.09     14.00 o
  -7  10   7       13.32       31.23     24.96 o
  -6  10   7       11.37       20.96      8.15 o
  -5  10   7        5.89       15.04      6.25 o
  -4  10   7      101.69       92.72      9.53 o
  -3  10   7      634.41      608.65     24.47 o
  -2  10   7      280.66      258.37     10.03 o
  -1  10   7      400.61      360.96     11.94 o
   0  10   7      200.57      194.27      7.69 o
   1  10   7     1272.50     1247.14     18.72 o
   2  10   7      730.07      782.52     16.68 o
   3  10   7      205.56      198.71      9.95 o
   4  10   7       69.67       72.50      7.87 o
   5  10   7      109.71       96.97     11.53 o
   6  10   7      111.26      121.49     10.53 o
   7  10   7        0.03        0.08      4.82 o
   8  10   7      267.64      255.55     15.81 o
   9  10   7        0.98       -3.22      5.82 o
  10  10   7       25.50       32.87     10.16 o
  11  10   7        3.78        4.29      9.70 o
  -7  11   7       19.16       20.68     12.06 o
  -6  11   7        1.34       15.58      9.25 o
  -5  11   7      383.24      448.93     22.36 o
  -4  11   7       49.10       68.60     11.71 o
  -3  11   7       64.52       66.90     10.47 o
  -2  11   7      156.38      153.80     10.58 o
  -1  11   7        7.08       12.01      5.56 o
   0  11   7      341.11      316.66     10.80 o
   1  11   7       34.79       31.48      6.26 o
   2  11   7      124.44      119.62      9.54 o
   3  11   7     1338.23     1304.04     25.33 o
   4  11   7        4.54       -1.01      5.57 o
   5  11   7        1.14        0.19      6.27 o
   6  11   7      471.56      459.72     16.89 o
   7  11   7        7.34       15.43      6.13 o
   8  11   7        6.68        2.99      6.70 o
   9  11   7      126.29      122.13     12.37 o
  10  11   7        9.62       -0.56      9.07 o
  11  11   7      128.16       86.45     17.19 o
  -7  12   7       23.83        1.70     13.70 o
  -6  12   7       15.26       28.12     21.72 o
  -5  12   7       46.05       44.89     12.95 o
  -4  12   7      263.15      300.54     31.63 o
  -3  12   7      223.61      234.09     19.71 o
  -2  12   7       44.49       64.86      8.89 o
  -1  12   7        0.44       -1.59      6.72 o
   0  12   7       37.73       40.93      9.12 o
   1  12   7        0.03       -1.48      6.48 o
   2  12   7     1429.09     1412.71     32.64 o
   3  12   7       52.57       60.54      8.14 o
   4  12   7        0.16        0.86      6.01 o
   5  12   7        9.86       11.41      5.46 o
   6  12   7       55.42       60.07      8.99 o
   7  12   7       16.29       18.00      7.00 o
   8  12   7        1.96       -3.98      6.00 o
   9  12   7       29.73       22.02      8.88 o
  10  12   7        3.73       -2.98      8.70 o
  11  12   7        1.52        0.15     22.15 o
  -6  13   7        9.29       28.26     16.23 o
  -5  13   7       19.93       13.19     11.98 o
  -4  13   7       23.51       46.30     12.81 o
  -3  13   7       40.90       39.47     15.34 o
  -2  13   7      174.66      164.11     14.49 o
  -1  13   7       41.94       26.90      8.68 o
   0  13   7      333.51      330.01     19.95 o
   1  13   7      463.97      485.60     17.01 o
   2  13   7        4.04        2.57      7.51 o
   3  13   7      156.43      158.47     12.22 o
   4  13   7       76.28       64.31      8.97 o
   5  13   7      420.64      410.25     16.78 o
   6  13   7        8.05       22.25      7.34 o
   7  13   7      144.13      126.44     16.22 o
   8  13   7       32.96       39.35      9.72 o
   9  13   7       29.36        5.45     10.45 o
  10  13   7       76.03       38.83     15.49 o
  -5  14   7       32.71       23.86     14.37 o
  -4  14   7       49.01       66.71     17.74 o
  -3  14   7       35.19       38.47     15.58 o
  -2  14   7        5.88       15.53      8.16 o
  -1  14   7      274.91      263.57     18.66 o
   0  14   7        0.78        3.70      6.19 o
   1  14   7        3.86       -2.18      4.99 o
   2  14   7       51.24       57.25      8.80 o
   3  14   7       15.45        9.20      6.36 o
   4  14   7       43.10       47.62      8.56 o
   5  14   7       43.31       30.41      7.83 o
   6  14   7       28.88       31.39      8.86 o
   7  14   7        5.86        1.74     10.10 o
   8  14   7      259.95      275.11     26.71 o
   9  14   7        1.87        3.23     11.15 o
  10  14   7      110.66       88.75     20.78 o
  -4  15   7      182.67      215.41     29.44 o
  -3  15   7       19.89       30.45     15.75 o
  -2  15   7       43.02       41.48     16.13 o
  -1  15   7        1.33       -6.46     11.07 o
   0  15   7      255.38      247.17     32.81 o
   1  15   7       56.60       53.91      9.34 o
   2  15   7      246.61      267.68     16.44 o
   3  15   7       48.76       22.91      8.10 o
   4  15   7       26.95       45.12      9.43 o
   5  15   7        8.45        3.19      8.83 o
   6  15   7       28.15       12.93      8.29 o
   7  15   7      170.08      164.34     16.73 o
   8  15   7        0.65        3.38      9.79 o
   9  15   7       25.80        7.74     18.25 o
  -3  16   7       20.98       10.26     13.37 o
  -2  16   7       57.76       40.63     16.05 o
  -1  16   7       87.64       91.52     19.88 o
   0  16   7        3.61        5.27      9.42 o
   1  16   7       68.07       61.73     10.22 o
   2  16   7      264.29      319.20     27.53 o
   3  16   7       32.14       23.59      8.98 o
   4  16   7       79.66       53.10     11.21 o
   5  16   7        8.15        6.39      9.15 o
   6  16   7       16.86       10.08      8.57 o
   7  16   7      131.06      112.71     14.96 o
   8  16   7      155.92      173.50     24.67 o
  -2  17   7       10.35        5.00     20.12 o
  -1  17   7      220.59      282.13     29.50 o
   0  17   7       39.89       18.82     17.95 o
   1  17   7      149.30      162.95     21.43 o
   2  17   7        0.24       -0.49     11.65 o
   3  17   7       22.78       15.52     13.15 o
   4  17   7       29.35       21.11     10.05 o
   5  17   7       47.08       39.99     10.70 o
   6  17   7       16.09        5.55      9.34 o
   7  17   7      168.54      164.47     29.05 o
  -1  18   7      138.86      202.24     35.85 o
   0  18   7       28.13       42.16     21.90 o
   1  18   7       10.76       38.20     20.93 o
   2  18   7      117.57      145.10     20.95 o
   3  18   7        4.83       -7.17     11.94 o
   4  18   7       31.78       24.77     13.92 o
   5  18   7       28.17       14.30     13.59 o
   6  18   7       29.85       27.03     14.72 o
  -3 -13   8      121.14      155.79     31.36 o
  -2 -13   8       17.30       16.06     15.53 o
  -1 -13   8        1.58       16.04     15.16 o
   0 -13   8       22.14       33.62     17.09 o
   1 -13   8      126.75      142.11     28.00 o
   2 -13   8       14.37       33.96     18.65 o
  -5 -12   8       14.74       27.22     18.99 o
  -4 -12   8        2.44       21.71     18.30 o
  -3 -12   8        2.15       24.68     17.84 o
  -2 -12   8      105.62       92.89     23.19 o
  -1 -12   8      160.39      155.64     28.76 o
   0 -12   8      254.11      293.05     37.38 o
   1 -12   8       53.55       56.24     20.80 o
   2 -12   8        0.00       22.05     15.46 o
   3 -12   8       12.28       23.29     17.58 o
   4 -12   8       35.21       62.79     22.26 o
  -6 -11   8        9.69        7.37     17.41 o
  -5 -11   8        4.24       -2.89     16.59 o
  -4 -11   8       31.55       40.07     20.38 o
  -3 -11   8      206.77      184.97     31.52 o
  -2 -11   8       31.87       66.95     19.64 o
  -1 -11   8       40.60       47.06     17.10 o
   0 -11   8       51.84       56.31     19.44 o
   1 -11   8       25.28       35.05     17.63 o
   2 -11   8      291.85      286.96     37.62 o
   3 -11   8      141.60      157.72     30.29 o
   4 -11   8        0.79       19.73     19.25 o
   5 -11   8        7.01       25.78     20.98 o
  -7 -10   8       55.40       43.93     22.60 o
  -6 -10   8       16.21       -0.22     16.45 o
  -5 -10   8        0.13        0.68     15.27 o
  -4 -10   8        0.62       -0.59     11.57 o
  -3 -10   8        6.16       15.92     12.77 o
  -2 -10   8      347.60      362.05     33.78 o
  -1 -10   8       15.74       28.73     14.11 o
   0 -10   8       49.55       58.63     19.48 o
   1 -10   8       27.98       36.51     17.83 o
   2 -10   8      193.36      131.31     26.83 o
   3 -10   8      266.35      212.32     33.80 o
   4 -10   8       32.46       83.21     24.84 o
   5 -10   8      141.94      125.90     29.31 o
   6 -10   8        0.92        2.33     20.64 o
  -7  -9   8        4.40        2.21     15.24 o
  -6  -9   8        4.99        8.00     15.24 o
  -5  -9   8       10.24        4.96     13.53 o
  -4  -9   8       83.06       62.29     15.71 o
  -3  -9   8       53.52       45.48     13.91 o
  -2  -9   8       23.24       14.59     13.04 o
  -1  -9   8        1.54        6.25      9.07 o
   0  -9   8       74.88       94.24     20.94 o
   1  -9   8      181.03      180.66     29.15 o
   2  -9   8        0.04        2.41     13.92 o
   3  -9   8      128.71      148.03     19.44 o
   4  -9   8      129.45      150.24     20.13 o
   5  -9   8        2.94       11.25     12.38 o
   6  -9   8       68.46       83.66     28.98 o
   7  -9   8       83.21       81.04     27.81 o
  -8  -8   8        4.26      -14.46     14.46 o
  -7  -8   8       18.18       26.81     19.37 o
  -6  -8   8       33.00       36.23     18.85 o
  -5  -8   8       10.50        4.83     10.17 o
  -4  -8   8        8.85       -0.88     11.43 o
  -3  -8   8       19.43        9.52      9.37 o
  -2  -8   8        8.99       14.16      9.16 o
  -1  -8   8       64.68       76.14     15.21 o
   0  -8   8      171.29      186.68     28.38 o
   1  -8   8      182.75      168.41     28.00 o
   2  -8   8       80.09       57.43     20.41 o
   3  -8   8       36.08       49.54     12.70 o
   4  -8   8      104.69      120.94     17.84 o
   5  -8   8      128.43       99.97     17.81 o
   6  -8   8        0.41       30.23     14.19 o
   7  -8   8       32.45       27.96     22.86 o
   8  -8   8       11.00       55.08     25.64 o
  -8  -7   8       71.84       75.88     25.32 o
  -7  -7   8       27.06        9.20     16.62 o
  -6  -7   8       11.83       23.07      8.62 o
  -5  -7   8       67.28       79.38     21.64 o
  -4  -7   8        0.11        6.76      8.01 o
  -3  -7   8        0.64        7.57      9.15 o
  -2  -7   8      124.58      138.07     17.20 o
  -1  -7   8      144.04      132.23     16.96 o
   0  -7   8      190.90      217.38     20.78 o
   1  -7   8        0.54        7.63     11.27 o
   2  -7   8       42.78       22.84     14.90 o
   3  -7   8      388.62      359.81     47.27 o
   4  -7   8       94.97       86.86     15.07 o
   5  -7   8        0.05       15.56     10.66 o
   6  -7   8       32.52       36.48     13.34 o
   7  -7   8      163.55      167.17     47.35 o
   8  -7   8        0.30        6.03     12.07 o
  -9  -6   8       10.34        6.97     16.64 o
  -8  -6   8        5.81       -6.40     14.36 o
  -7  -6   8       23.87       14.92     15.87 o
  -6  -6   8       14.95        8.89     10.87 o
  -5  -6   8       51.86       70.44     14.00 o
  -4  -6   8       53.70       74.80     22.19 o
  -3  -6   8      670.40      634.49     29.85 o
  -2  -6   8       48.91       57.81     11.94 o
  -1  -6   8       80.25       80.12     13.35 o
   0  -6   8      543.40      577.90     61.69 o
   1  -6   8        3.80        1.87     13.63 o
   2  -6   8       71.21       68.16     18.13 o
   3  -6   8      100.89       91.57     12.35 o
   4  -6   8       64.49       60.43     11.11 o
   6  -6   8      564.70      573.73     20.95 o
   7  -6   8       95.67       83.17     10.26 o
   8  -6   8        1.82       11.00      7.43 o
   9  -6   8       52.81       65.75     11.77 o
  -9  -5   8        4.59       27.19     19.10 o
  -8  -5   8       65.76       81.43     24.06 o
  -7  -5   8        2.89        1.64      9.55 o
  -6  -5   8        7.76       11.85     11.78 o
  -5  -5   8       42.03       51.03     18.13 o
  -4  -5   8      135.30      152.64     18.02 o
  -3  -5   8      818.25      720.23     56.70 o
  -2  -5   8      165.78      147.98     41.38 o
  -1  -5   8       54.06       56.65     10.13 o
   0  -5   8      361.25      382.69     17.35 o
   1  -5   8       50.79       74.49     17.05 o
   2  -5   8      818.19      787.28     30.23 o
   3  -5   8      491.81      466.80     19.15 o
   4  -5   8      141.52      148.48     21.08 o
   5  -5   8        0.32       19.68      5.58 o
   6  -5   8        6.74       15.94      6.43 o
   7  -5   8        5.05       13.01      6.89 o
   8  -5   8      395.12      394.53     17.91 o
   9  -5   8        0.78        0.92      9.19 o
  10  -5   8       40.16       67.41     28.95 o
  -9  -4   8        2.33        1.27     15.73 o
  -8  -4   8       16.34       -0.03     13.35 o
  -7  -4   8       79.88       76.43     16.64 o
  -6  -4   8       25.45       31.95      9.52 o
  -5  -4   8      109.33       99.87     12.98 o
  -4  -4   8        0.20       14.85     10.17 o
  -3  -4   8       13.16        8.92      6.82 o
  -2  -4   8        2.94        6.75      5.92 o
  -1  -4   8      928.45      912.06     29.85 o
   0  -4   8      788.66      788.71     23.38 o
   1  -4   8      750.88      745.99     22.61 o
   2  -4   8      221.69      209.69     14.12 o
   3  -4   8       28.32       21.67      5.39 o
   4  -4   8      164.80      144.98      9.96 o
   5  -4   8      200.74      197.76     12.91 o
   6  -4   8      217.81      240.25     13.58 o
   7  -4   8        0.12       11.24      5.99 o
   8  -4   8       37.06       23.61      8.66 o
   9  -4   8      121.40       97.70     11.73 o
  10  -4   8      109.51       94.09     13.19 o
  -9  -3   8      230.37      229.99     38.47 o
  -8  -3   8       87.06      103.08     26.11 o
  -7  -3   8      195.96      182.82     19.24 o
  -6  -3   8       56.34       57.66     10.83 o
  -5  -3   8        1.24        7.59      6.96 o
  -4  -3   8       59.83       52.25      9.41 o
  -3  -3   8      974.86      908.50     26.74 o
  -2  -3   8       86.86      102.18     11.18 o
  -1  -3   8      176.61      189.39     12.84 o
   0  -3   8      224.55      201.57     14.16 o
   1  -3   8      107.30      119.80     11.21 o
   2  -3   8     1236.46     1147.37     19.44 o
   3  -3   8      149.84      156.81      9.51 o
   4  -3   8       74.64       75.74      7.71 o
   5  -3   8       33.37       38.06      6.99 o
   6  -3   8       23.65       31.71      7.24 o
   7  -3   8       16.27       30.00      6.50 o
   8  -3   8      256.25      283.27     15.98 o
   9  -3   8        4.67       -5.58      6.25 o
  10  -3   8        3.12        7.55      8.39 o
  -9  -2   8       29.31       49.34     33.88 o
  -8  -2   8       28.75       40.81     10.20 o
  -7  -2   8        2.67        8.90      6.72 o
  -6  -2   8      134.56      146.13     16.25 o
  -5  -2   8      110.00       84.16     11.73 o
  -4  -2   8       36.99       38.56      8.13 o
  -3  -2   8      144.45      146.90     14.83 o
  -2  -2   8       17.80       13.22     11.39 o
  -1  -2   8      237.18      250.14     14.12 o
   0  -2   8     1395.49     1383.09     30.07 o
   1  -2   8      253.08      236.80      8.88 o
   2  -2   8       53.47       43.31      5.43 o
   3  -2   8       15.79       17.63      4.88 o
   4  -2   8       46.48       57.59      5.81 o
   5  -2   8      109.15      101.31      8.84 o
   6  -2   8      260.15      267.41     13.82 o
   7  -2   8        1.67       -5.46      5.46 o
   8  -2   8      366.20      352.45     16.81 o
   9  -2   8        1.19       -1.78      6.57 o
  10  -2   8       71.72       83.64     12.62 o
  11  -2   8       34.34       21.70     12.93 o
  -9  -1   8       84.56       85.96     19.10 o
  -8  -1   8      123.68      129.54     18.92 o
  -7  -1   8        2.37       -6.64      6.96 o
  -6  -1   8        5.50       11.38      6.46 o
  -5  -1   8       18.53        9.23      6.84 o
  -4  -1   8      377.42      382.97     18.16 o
  -3  -1   8       12.38       14.77      3.84 o
  -2  -1   8       16.66       11.19      5.42 o
  -1  -1   8       51.76       63.22      6.62 o
   0  -1   8       66.02       59.14      6.84 o
   1  -1   8      120.03      107.53      8.25 o
   2  -1   8      342.05      320.64     11.79 o
   3  -1   8      506.46      484.42     12.24 o
   4  -1   8     1966.24     1898.20     26.27 o
   5  -1   8       26.17       27.12      7.68 o
   6  -1   8      728.77      713.37     17.91 o
   7  -1   8       42.65       36.71      5.73 o
   8  -1   8      129.34      137.19     10.84 o
   9  -1   8        8.15        3.44      6.67 o
  10  -1   8        3.82        1.37      7.62 o
  11  -1   8       21.10       43.17     14.35 o
  -9   0   8       32.68       21.49     23.06 o
  -8   0   8       41.53       39.45     10.27 o
  -7   0   8        9.51        5.95      7.11 o
  -6   0   8        1.86       11.32      9.33 o
  -5   0   8       21.75       13.78      6.73 o
  -4   0   8      226.19      223.09     15.10 o
  -3   0   8      141.24      152.90      9.86 o
  -2   0   8        7.76        1.48      3.86 o
  -1   0   8        8.75        4.84      7.28 o
   0   0   8       31.44       22.92      5.76 o
   1   0   8      291.87      272.15     12.39 o
   2   0   8     1536.27     1577.76     29.45 o
   3   0   8      155.56      166.72      9.42 o
   4   0   8       95.38       98.97      7.42 o
   5   0   8      423.50      416.18     12.33 o
   6   0   8        2.68       15.58      5.76 o
   7   0   8      116.65      118.16      9.82 o
   8   0   8       21.47       32.74      5.80 o
   9   0   8      268.37      287.71     20.14 o
  10   0   8       49.68       65.40     10.45 o
  11   0   8      159.27      107.42     44.07 o
  -9   1   8       15.48       31.82     14.21 o
  -8   1   8       12.66        9.36      8.84 o
  -7   1   8      344.76      351.36     21.07 o
  -6   1   8        0.03       -3.09      5.18 o
  -5   1   8       74.97       79.72      8.59 o
  -4   1   8       36.31       37.18      5.96 o
  -3   1   8       36.18       39.47      6.85 o
  -2   1   8      227.66      256.24     11.40 o
  -1   1   8        6.96        3.62      4.79 o
   0   1   8        0.58        5.49      3.80 o
   1   1   8      891.62      894.80     18.25 o
   2   1   8     1207.38     1134.06     20.35 o
   3   1   8      915.96      891.91     15.65 o
   4   1   8      110.67      112.96      7.63 o
   5   1   8     1100.74     1065.36     26.51 o
   6   1   8       53.50       59.48      6.88 o
   7   1   8        0.69       -3.43      3.43 o
   8   1   8       85.22      106.28     11.78 o
   9   1   8       26.73       19.84      8.08 o
  10   1   8       67.07       60.63     10.14 o
  11   1   8        4.55       -9.07      9.29 o
  -9   2   8       63.20       84.18     14.66 o
  -8   2   8        0.24       14.28      6.64 o
  -7   2   8      132.95      130.25     14.33 o
  -6   2   8      209.99      215.88     13.89 o
  -5   2   8      272.66      264.55     15.99 o
  -4   2   8      807.63      784.45     18.88 o
  -3   2   8       38.57       34.70      6.00 o
  -2   2   8        9.93       13.74      3.31 o
  -1   2   8      213.14      234.69     10.60 o
   0   2   8      560.13      487.61     12.40 o
   1   2   8     2627.36     2766.49     30.34 o
   2   2   8     6882.48     7095.68     68.65 o
   3   2   8       13.87        7.88      5.55 o
   4   2   8      674.33      650.45     12.03 o
   5   2   8       97.67      103.93      6.55 o
   6   2   8     1191.99     1225.17     18.71 o
   7   2   8       42.39       57.00      9.05 o
   8   2   8       14.02       10.17     10.00 o
   9   2   8      199.17      181.43     32.16 o
  10   2   8      135.61      130.78     19.28 o
  11   2   8       64.47       71.77     14.98 o
  -9   3   8        6.55       17.32      9.86 o
  -8   3   8      402.42      398.86     18.10 o
  -7   3   8        0.24        2.25      9.68 o
  -6   3   8      589.30      581.17     18.67 o
  -5   3   8        1.54        7.00      4.96 o
  -4   3   8        3.34        1.87      5.09 o
  -3   3   8      264.54      269.31     11.79 o
  -2   3   8       16.04       16.86      5.99 o
  -1   3   8        9.61       11.71      3.30 o
   0   3   8       86.97      104.67      6.01 o
   1   3   8       20.76       24.63      3.73 o
   2   3   8     1941.93     1957.78     26.33 o
   3   3   8      357.00      379.67     12.14 o
   4   3   8     1273.53     1200.20     15.90 o
   5   3   8        0.04       -2.32      2.32 o
   6   3   8       85.12       81.49      6.93 o
   7   3   8      268.74      283.79     14.15 o
   8   3   8       16.39       17.58      8.63 o
   9   3   8        2.51        7.22      6.27 o
  10   3   8        1.51       16.95     17.84 o
  11   3   8        9.05        8.41     12.18 o
  12   3   8        4.95       21.47     15.67 o
  -9   4   8        0.85       10.90     16.79 o
  -8   4   8       87.57       79.08      9.75 o
  -7   4   8      155.40      147.31     11.68 o
  -6   4   8       38.64       33.87      8.32 o
  -5   4   8      171.56      182.57     13.68 o
  -4   4   8      101.43       90.96      8.75 o
  -3   4   8       73.93       69.11      7.49 o
  -2   4   8      109.46      112.06      4.60 o
  -1   4   8      127.65      119.64      4.95 o
   0   4   8      320.14      329.65      6.69 o
   1   4   8      712.26      683.14     10.62 o
   2   4   8       55.98       37.60      3.48 o
   3   4   8      175.51      188.90     10.22 o
   4   4   8       30.14       33.79      4.37 o
   5   4   8        6.75        6.34      3.29 o
   6   4   8       71.76       69.29      6.78 o
   7   4   8      420.83      394.39     12.78 o
   8   4   8       13.66       18.01      6.32 o
   9   4   8       17.82       23.75      8.70 o
  10   4   8      154.67      157.21     18.30 o
  11   4   8      129.86      150.33     16.39 o
  12   4   8       54.80       70.19     19.30 o
  -9   5   8       49.76       52.12     13.27 o
  -8   5   8       56.04       63.36     11.24 o
  -7   5   8      210.76      199.31     14.70 o
  -6   5   8       53.22       59.41      8.86 o
  -5   5   8        6.39        9.94      4.59 o
  -4   5   8      306.00      289.02     11.05 o
  -3   5   8      843.53      861.83     14.94 o
  -2   5   8       40.72       44.66      5.25 o
  -1   5   8      101.43       95.59      4.52 o
   0   5   8      376.33      399.52      7.34 o
   1   5   8      125.68      143.70      4.72 o
   2   5   8      985.02     1013.59     12.74 o
   3   5   8     1159.47     1178.17     14.30 o
   4   5   8      193.31      195.09      7.77 o
   5   5   8      424.13      389.98     11.30 o
   6   5   8      211.44      225.33     11.79 o
   7   5   8      801.42      791.92     20.06 o
   8   5   8        5.79       15.88      6.84 o
   9   5   8       68.86       74.03     12.65 o
  10   5   8        0.02       -7.88      7.88 o
  11   5   8        4.03       14.95     20.99 o
  12   5   8       41.84       42.49     41.23 o
  -9   6   8       57.82       45.03     13.01 o
  -8   6   8       22.95       25.13      7.86 o
  -7   6   8       89.92       70.93     10.84 o
  -6   6   8      321.87      329.22     15.91 o
  -5   6   8      163.79      177.39     12.44 o
  -4   6   8      722.21      709.39     16.13 o
  -3   6   8      607.21      593.65     10.71 o
  -2   6   8      144.17      158.95      6.95 o
  -1   6   8       27.12       20.14      2.71 o
   0   6   8      707.21      653.14      9.89 o
   1   6   8       55.72       39.00      3.38 o
   2   6   8      732.82      674.23     14.04 o
   3   6   8      136.77      116.97      7.58 o
   4   6   8      550.96      544.68     14.84 o
   5   6   8      135.41      152.50     10.19 o
   6   6   8      386.58      392.50     14.08 o
   7   6   8       53.84       41.36      8.06 o
   8   6   8      530.35      509.22     17.45 o
   9   6   8      184.50      161.71     17.77 o
  10   6   8       45.18       57.05     25.00 o
  11   6   8       74.86       57.61     27.26 o
  12   6   8       47.38       91.32     32.00 o
  -8   7   8      148.41      140.69     15.75 o
  -7   7   8      124.98      149.62     15.93 o
  -6   7   8      437.84      488.57     22.22 o
  -5   7   8       40.88       44.08      8.04 o
  -4   7   8        3.20       12.15      5.36 o
  -3   7   8       89.08       80.47      5.24 o
  -2   7   8        4.00        7.57      3.10 o
  -1   7   8      226.87      235.55      6.23 o
   0   7   8      298.18      308.19      7.06 o
   1   7   8       26.35       22.81      3.14 o
   2   7   8      147.86      155.25      8.71 o
   3   7   8      183.23      187.41      9.15 o
   4   7   8     2330.61     2410.14     30.81 o
   5   7   8       54.55       46.99      6.01 o
   6   7   8      702.28      685.82     16.86 o
   7   7   8        0.29        0.71      4.01 o
   8   7   8        9.91        2.97      4.73 o
   9   7   8       29.36       28.78     11.59 o
  10   7   8       27.81       35.50     11.31 o
  11   7   8        0.24       -8.65     20.39 o
  12   7   8        4.87       16.47     22.05 o
  -8   8   8      100.40       79.87     14.97 o
  -7   8   8       18.75       24.43      9.37 o
  -6   8   8      344.19      320.77     16.96 o
  -5   8   8      186.33      175.64     13.04 o
  -4   8   8      139.65      144.06      9.73 o
  -3   8   8      105.36      101.41      6.16 o
  -2   8   8      875.53      884.87     12.96 o
  -1   8   8        7.43        7.78      2.81 o
   0   8   8       53.54       53.80      4.25 o
   1   8   8      842.58      856.10     18.04 o
   2   8   8      290.42      274.57     10.14 o
   3   8   8       99.86      106.05      7.92 o
   4   8   8        0.92       -1.86      3.76 o
   5   8   8      121.04      121.76      9.93 o
   6   8   8       37.70       41.83      6.46 o
   7   8   8      255.40      256.76     12.83 o
   8   8   8      194.90      193.84     13.36 o
   9   8   8        0.37        2.55      5.26 o
  10   8   8        2.51       -4.92      7.67 o
  11   8   8      168.16      173.77     17.94 o
  -8   9   8       19.29       12.29     11.17 o
  -7   9   8      155.30      150.98     15.67 o
  -6   9   8       50.15       45.83     11.49 o
  -5   9   8      625.16      635.25     17.45 o
  -4   9   8       70.26       57.91      7.44 o
  -3   9   8       10.11       14.97      5.06 o
  -2   9   8       72.04       84.18      6.93 o
  -1   9   8      211.10      215.25      9.83 o
   0   9   8      116.31      135.51      7.20 o
   1   9   8       11.43       11.91      4.00 o
   2   9   8      331.03      340.58     11.66 o
   3   9   8     1373.58     1407.78     22.95 o
   4   9   8      922.62      924.49     19.76 o
   5   9   8      515.13      495.92     17.54 o
   6   9   8       51.78       50.03      6.60 o
   7   9   8      392.08      361.38     13.86 o
   8   9   8       58.18       54.80      8.79 o
   9   9   8        6.26       11.21      8.26 o
  10   9   8       25.68        6.92      8.49 o
  11   9   8       86.73       89.41     18.33 o
  -7  10   8       71.74       82.85     22.39 o
  -6  10   8       33.33       29.87      8.90 o
  -5  10   8      368.43      389.20     15.06 o
  -4  10   8      183.73      191.32     14.06 o
  -3  10   8      330.23      351.46     13.47 o
  -2  10   8        0.62       -3.49      3.49 o
  -1  10   8       10.13        2.17      4.19 o
   0  10   8      510.90      496.10     12.06 o
   1  10   8      196.66      200.17      9.13 o
   2  10   8     1794.55     1777.41     26.37 o
   3  10   8      642.60      666.37     16.02 o
   4  10   8      335.57      342.72     12.50 o
   5  10   8        3.64        6.83      4.60 o
   6  10   8       86.92       99.51      9.92 o
   7  10   8       10.75       16.19      6.06 o
   8  10   8       24.55       24.04      7.02 o
   9  10   8       30.83       34.31      9.09 o
  10  10   8       58.65       56.47     12.43 o
  11  10   8       38.61       45.57     12.76 o
  -7  11   8       93.42      112.72     22.26 o
  -6  11   8      391.07      409.46     26.68 o
  -5  11   8      139.19      168.34     15.69 o
  -4  11   8      251.01      300.96     21.48 o
  -3  11   8       44.31       42.85      9.72 o
  -2  11   8        8.63        4.26      5.39 o
  -1  11   8       28.43       21.20      5.62 o
   0  11   8       18.41       19.35      4.27 o
   1  11   8        8.14        0.25      4.05 o
   2  11   8        0.02        1.55      3.80 o
   3  11   8     1111.05     1074.03     23.20 o
   4  11   8      217.53      229.37     13.57 o
   5  11   8      168.59      168.23     15.78 o
   6  11   8       11.58       11.97      5.83 o
   7  11   8       97.41       85.59      9.98 o
   8  11   8       25.82       27.58      7.01 o
   9  11   8       58.73       66.00     10.59 o
  10  11   8       12.44       -6.35      7.27 o
  11  11   8        6.08       19.00     16.05 o
  -6  12   8      214.42      245.26     24.47 o
  -5  12   8      234.67      295.41     22.92 o
  -4  12   8      179.49      178.89     15.65 o
  -3  12   8      278.31      336.38     25.26 o
  -2  12   8       31.56       27.96      8.22 o
  -1  12   8       87.14       65.32      8.89 o
   0  12   8       24.43       20.80      6.52 o
   1  12   8       95.22      117.21      8.54 o
   2  12   8       14.39       23.03      5.35 o
   3  12   8       15.44       15.12      5.55 o
   4  12   8       51.70       64.37      8.52 o
   5  12   8        3.17       -1.34      4.20 o
   6  12   8      241.76      249.92     15.52 o
   7  12   8       59.34       68.14      9.54 o
   8  12   8       17.13       10.44      6.95 o
   9  12   8       76.86       87.37     12.02 o
  10  12   8        0.98       -1.08      7.31 o
  11  12   8       40.17       37.47     27.01 o
  -6  13   8       59.41       84.04     24.95 o
  -5  13   8      103.86      101.09     19.28 o
  -4  13   8      128.35      127.82     20.72 o
  -3  13   8       67.77       78.90     17.82 o
  -2  13   8        5.68        4.51      7.54 o
  -1  13   8        0.39        2.49      5.72 o
   0  13   8        1.70       10.32      6.10 o
   1  13   8       23.87       19.46      7.43 o
   2  13   8        3.75        1.04      4.29 o
   3  13   8      648.34      680.34     20.04 o
   4  13   8      163.29      173.60     13.04 o
   5  13   8     1089.41     1130.00     27.25 o
   6  13   8       11.88       15.17      6.38 o
   7  13   8      199.19      205.12     15.40 o
   8  13   8        7.64        5.46      6.77 o
   9  13   8       44.20       28.97      9.88 o
  10  13   8      183.15      215.50     33.62 o
  -5  14   8       20.69       31.56     16.16 o
  -4  14   8       48.80       65.60     18.10 o
  -3  14   8      490.93      505.20     45.43 o
  -2  14   8        0.36        4.81      7.59 o
  -1  14   8      293.44      325.24     19.92 o
   0  14   8        5.95        9.55      6.56 o
   1  14   8       73.63       70.22      8.50 o
   2  14   8        5.00       -1.93      5.14 o
   3  14   8       32.63       27.44      6.93 o
   4  14   8       21.87       13.89      6.60 o
   5  14   8        2.69        1.99      5.96 o
   6  14   8      125.39      124.75     12.54 o
   7  14   8      173.61      163.28     15.79 o
   8  14   8      394.65      384.52     24.08 o
   9  14   8        0.11       -8.38      8.38 o
  10  14   8       42.08       15.78     15.01 o
  -4  15   8       80.07       75.93     36.35 o
  -3  15   8      139.35      149.09     22.71 o
  -2  15   8       31.88       15.50     18.60 o
  -1  15   8       24.54       34.95     10.79 o
   0  15   8      237.63      228.92     18.10 o
   1  15   8       90.02       98.05     12.30 o
   2  15   8        4.28        1.34      5.73 o
   3  15   8      175.27      163.78     13.81 o
   4  15   8      226.36      237.92     16.05 o
   5  15   8       44.79       51.60      9.74 o
   6  15   8      171.60      178.85     19.29 o
   7  15   8        1.55       -0.22      7.37 o
   8  15   8        0.04        2.49      7.94 o
   9  15   8       15.96       -3.03     12.85 o
  -3  16   8      565.38      750.85     60.85 o
  -2  16   8       17.61       26.00     15.42 o
  -1  16   8        8.30        5.17     13.93 o
   0  16   8        1.36        4.50      9.83 o
   1  16   8       39.04       37.45     11.95 o
   2  16   8      129.21      155.50     13.83 o
   3  16   8      160.09      158.53     14.36 o
   4  16   8        2.44        2.25     10.57 o
   5  16   8       53.42       53.77     11.41 o
   6  16   8        6.86       10.53      8.51 o
   7  16   8       78.90       86.54     15.86 o
   8  16   8      204.88      185.87     25.08 o
  -2  17   8       10.53       19.12     18.54 o
  -1  17   8       19.13       48.05     17.27 o
   0  17   8       54.02       44.15     20.62 o
   1  17   8        4.61      -10.08     10.08 o
   2  17   8        0.08       12.30     10.45 o
   3  17   8      233.92      260.00     20.16 o
   4  17   8      269.94      266.05     20.68 o
   5  17   8      204.99      208.82     19.18 o
   6  17   8      122.29      131.98     16.23 o
   7  17   8       14.30        4.31     13.23 o
   0  18   8        0.42        7.26     18.48 o
   1  18   8        0.28        5.93     17.39 o
   2  18   8        0.52       -8.96     14.01 o
   3  18   8      107.75      107.78     21.45 o
   4  18   8       44.44       27.86     15.50 o
   5  18   8       42.24       49.35     16.05 o
   6  18   8        0.02        5.50     13.68 o
  -3 -12   9      133.13      100.92     26.56 o
  -2 -12   9       76.10       75.93     23.06 o
  -1 -12   9       68.58       74.44     22.65 o
   0 -12   9       33.40       63.48     21.36 o
   1 -12   9       15.58       20.05     16.58 o
   2 -12   9       24.35       35.40     18.90 o
   3 -12   9      306.46      267.37     39.60 o
  -5 -11   9      226.14      218.96     36.53 o
  -4 -11   9        0.52       11.32     16.43 o
  -3 -11   9       93.10       68.48     21.96 o
  -2 -11   9       11.32       25.17     15.68 o
  -1 -11   9        0.14       19.95     15.13 o
   0 -11   9       51.60       48.24     19.51 o
   1 -11   9       61.77       80.49     23.65 o
   2 -11   9        1.10       17.45     16.00 o
   3 -11   9       25.57       51.11     19.83 o
   4 -11   9       64.85       79.14     25.76 o
  -6 -10   9       21.28       23.62     20.89 o
  -5 -10   9       11.61       11.12     15.23 o
  -4 -10   9      110.68      128.58     27.35 o
  -3 -10   9        0.08        0.05     13.21 o
  -2 -10   9       89.23       38.79     16.54 o
  -1 -10   9        9.39       22.60     13.75 o
   0 -10   9       41.62       83.62     21.57 o
   1 -10   9       77.16       80.47     22.96 o
   2 -10   9       36.58       32.02     17.87 o
   3 -10   9       74.38       79.27     23.58 o
   4 -10   9      159.80      166.38     32.22 o
   5 -10   9       30.14       16.69     19.00 o
   6 -10   9       49.13       40.41     20.52 o
  -6  -9   9       79.65       61.48     24.34 o
  -5  -9   9       52.55       40.48     17.90 o
  -4  -9   9       81.31       74.46     17.22 o
  -3  -9   9       19.18        9.40     11.97 o
  -2  -9   9       77.14       91.68     23.47 o
  -1  -9   9       20.84       41.44     16.18 o
   0  -9   9        3.58       15.07     12.54 o
   1  -9   9       32.03       47.57     18.91 o
   2  -9   9        0.07       -6.02     12.87 o
   3  -9   9        0.02       19.95     17.61 o
   4  -9   9        2.74       22.53     12.07 o
   5  -9   9      133.61      141.57     31.63 o
   6  -9   9       45.79       70.84     26.71 o
   7  -9   9      108.22      139.61     34.44 o
  -7  -8   9        1.22        3.62     18.39 o
  -6  -8   9      139.84      136.54     29.67 o
  -5  -8   9       10.03       -2.39     12.88 o
  -4  -8   9       43.08       -8.63     10.09 o
  -3  -8   9        3.51       18.54     10.49 o
  -2  -8   9        7.15       24.14     10.49 o
  -1  -8   9      158.39      112.83     17.50 o
   0  -8   9      208.20      206.59     29.96 o
   1  -8   9      198.06      205.80     30.60 o
   2  -8   9       91.64       96.85     22.74 o
   3  -8   9        8.63        1.09     14.37 o
   4  -8   9       34.61       41.39     12.37 o
   5  -8   9       13.73       29.13     12.77 o
   6  -8   9      133.32      152.58     32.09 o
   7  -8   9        0.78       27.98     21.76 o
  -8  -7   9        0.64        6.63     19.22 o
  -7  -7   9       18.98       17.77     17.11 o
  -6  -7   9        5.53       12.81     14.62 o
  -5  -7   9       76.41       49.74     14.29 o
  -4  -7   9        7.00       12.81     10.09 o
  -3  -7   9      439.82      416.85     27.07 o
  -2  -7   9       51.00       41.45     11.88 o
  -1  -7   9       12.45       36.49     24.47 o
   0  -7   9        0.00        2.97     12.64 o
   1  -7   9        0.56       14.27     13.21 o
   2  -7   9      110.56      114.92     24.00 o
   3  -7   9      235.40      248.43     33.17 o
   4  -7   9      267.94      312.38     35.16 o
   5  -7   9       12.27       38.65     13.15 o
   6  -7   9      278.46      331.99     41.90 o
   7  -7   9      113.89       59.65     26.14 o
   8  -7   9      130.92      121.33     30.93 o
  -8  -6   9        3.13      -14.36     14.68 o
  -7  -6   9        8.70        0.28     14.67 o
  -6  -6   9        9.32       16.34     27.90 o
  -5  -6   9       14.10       34.62     18.21 o
  -4  -6   9       56.64       90.40     15.69 o
  -3  -6   9       12.78       24.74     10.49 o
  -2  -6   9      231.49      252.47     23.37 o
  -1  -6   9       37.26       27.73     15.19 o
   0  -6   9      180.10      238.43     50.68 o
   1  -6   9        4.93       -0.37     10.29 o
   2  -6   9       21.55        9.51     12.14 o
   3  -6   9       21.16       25.03     16.36 o
   4  -6   9      143.63      183.04     16.71 o
   5  -6   9       13.59       11.40     12.78 o
   6  -6   9      148.58      132.81     36.33 o
   7  -6   9        9.09       42.55     14.35 o
   8  -6   9       61.81       76.21     14.62 o
   9  -6   9      171.44      180.39     28.62 o
  -8  -5   9       18.70       -5.44     14.27 o
  -7  -5   9        7.44        5.90     14.89 o
  -6  -5   9       69.35       94.88     18.67 o
  -5  -5   9        2.06       -2.57     16.02 o
  -4  -5   9      469.08      456.28     26.92 o
  -3  -5   9      238.95      247.40     32.35 o
  -2  -5   9      667.71      666.81     59.06 o
  -1  -5   9        0.78        6.17      6.75 o
   0  -5   9        0.01       -4.98      5.53 o
   1  -5   9      285.95      311.78     19.54 o
   2  -5   9       76.75       96.97     25.98 o
   3  -5   9       26.61       37.48      8.64 o
   4  -5   9       11.37        9.64      7.51 o
   5  -5   9      167.95      167.38     22.15 o
   6  -5   9       67.60       58.38      8.57 o
   7  -5   9        2.24        6.88      6.24 o
   8  -5   9      142.61      150.34     13.13 o
   9  -5   9       74.15       49.67     10.87 o
  -9  -4   9       37.88       42.99     23.25 o
  -8  -4   9       11.35       32.62     19.08 o
  -7  -4   9       27.10       19.59     16.02 o
  -6  -4   9       40.57       28.69     14.61 o
  -5  -4   9       28.55       28.47     10.24 o
  -4  -4   9      111.16      120.50     14.85 o
  -3  -4   9      280.51      284.62     18.86 o
  -2  -4   9       18.88       22.13     13.37 o
  -1  -4   9      623.18      607.37     22.05 o
   0  -4   9       83.91       72.83     11.49 o
   1  -4   9      151.05      149.98     13.84 o
   2  -4   9        3.12        9.01      8.48 o
   3  -4   9       35.77       43.83      8.91 o
   4  -4   9      684.48      667.28     19.83 o
   5  -4   9      338.75      323.96     12.26 o
   6  -4   9        7.68        7.20      5.20 o
   7  -4   9        8.02       25.91      7.28 o
   8  -4   9        2.18        1.52      6.49 o
   9  -4   9        7.47       16.92      8.88 o
  10  -4   9       67.90       52.97     15.35 o
  -9  -3   9       59.11       57.90     22.86 o
  -8  -3   9        1.65       -3.33     12.84 o
  -7  -3   9       44.33       45.25     10.71 o
  -6  -3   9        4.04       22.89      8.95 o
  -5  -3   9       25.81       22.42      9.27 o
  -4  -3   9        6.76        5.44      5.54 o
  -3  -3   9       13.69       11.66     10.63 o
  -2  -3   9       39.51       35.01      7.88 o
  -1  -3   9        2.12        5.19      5.19 o
   0  -3   9        0.02        3.64      5.32 o
   1  -3   9      317.97      287.64     15.97 o
   2  -3   9      197.65      201.75     13.96 o
   3  -3   9       85.59       65.11      7.14 o
   4  -3   9       61.24       65.07      7.73 o
   5  -3   9       27.92       26.82      6.53 o
   6  -3   9      302.05      314.68     14.67 o
   7  -3   9       18.18       24.08      6.79 o
   8  -3   9        3.28        4.42      4.94 o
   9  -3   9        0.61       -3.55      9.30 o
  10  -3   9        2.72        1.41      8.51 o
  -9  -2   9       72.96      110.06     24.87 o
  -8  -2   9       69.04       90.15     16.93 o
  -7  -2   9       19.02       15.80      8.06 o
  -6  -2   9        5.14       20.85      8.46 o
  -5  -2   9      157.47      137.69     15.48 o
  -4  -2   9      341.76      346.63     18.42 o
  -3  -2   9       23.84       33.86      7.76 o
  -2  -2   9      582.23      561.00     20.98 o
  -1  -2   9      177.82      187.27     14.66 o
   0  -2   9      581.11      591.20     20.51 o
   1  -2   9      146.09      149.34     12.70 o
   2  -2   9       50.26       69.50      6.74 o
   3  -2   9       35.71       38.06      5.95 o
   4  -2   9      166.64      161.90      8.80 o
   5  -2   9       47.92       53.86      7.33 o
   6  -2   9        3.54       11.86      5.67 o
   7  -2   9        4.55        6.97      6.53 o
   8  -2   9       57.35       51.61      7.03 o
   9  -2   9       23.21       15.06     13.31 o
  10  -2   9      123.11      114.50     13.96 o
  -9  -1   9        2.18       16.89     22.67 o
  -8  -1   9        2.53        8.78     10.87 o
  -7  -1   9        6.27        3.45      7.49 o
  -6  -1   9       69.55       84.04     12.89 o
  -5  -1   9        0.49        3.25      8.58 o
  -4  -1   9      782.02      758.39     26.41 o
  -3  -1   9      188.44      197.38     22.01 o
  -2  -1   9      283.03      275.25     15.43 o
  -1  -1   9      111.93      107.04     11.62 o
   0  -1   9        2.99        3.23      4.85 o
   1  -1   9     1238.59     1214.49     27.28 o
   2  -1   9      286.86      270.64     11.90 o
   3  -1   9      871.52      842.02     23.67 o
   4  -1   9      110.98      104.50      8.28 o
   5  -1   9        0.16        4.50      6.27 o
   6  -1   9       21.89       23.76      6.06 o
   7  -1   9        8.43        7.97      4.50 o
   8  -1   9      278.99      293.42     15.49 o
   9  -1   9        1.75       -0.24      7.09 o
  10  -1   9       75.79       70.30     11.86 o
  11  -1   9       37.78       29.43     13.66 o
  -9   0   9       12.18       23.13     21.06 o
  -8   0   9        7.27       27.31     12.18 o
  -7   0   9       11.87        3.81      7.25 o
  -6   0   9       20.83       24.40      7.77 o
  -5   0   9      293.50      284.78     17.99 o
  -4   0   9       60.10       67.90     10.74 o
  -3   0   9       62.03       52.88     10.62 o
  -2   0   9      222.89      220.75     12.77 o
  -1   0   9      883.89      899.96     26.64 o
   0   0   9       27.53       39.55      7.92 o
   1   0   9      485.38      520.71     17.25 o
   2   0   9       34.46       38.92      7.77 o
   3   0   9      397.04      406.11     11.71 o
   4   0   9      345.90      325.07     11.54 o
   5   0   9      111.27      110.99      8.26 o
   6   0   9      303.10      279.32     12.49 o
   7   0   9       13.73       21.71      5.27 o
   8   0   9       78.55       83.00     19.30 o
   9   0   9        1.52        0.82      7.47 o
  10   0   9      221.74      225.99     24.15 o
  11   0   9       36.66       41.26     14.58 o
  -9   1   9       32.71       24.54     17.29 o
  -8   1   9       27.02       15.09     11.55 o
  -7   1   9       41.33       35.13      9.53 o
  -6   1   9        6.05       -3.35      6.45 o
  -5   1   9        6.12        2.08      5.68 o
  -4   1   9        1.51        0.09      3.77 o
  -3   1   9      299.64      302.40     13.53 o
  -2   1   9       42.86       38.09      7.90 o
  -1   1   9       82.47       95.73      9.89 o
   0   1   9       32.55       41.27     12.48 o
   1   1   9      193.84      221.10     12.20 o
   2   1   9      130.93      127.73     10.81 o
   3   1   9       14.40       10.30      5.05 o
   4   1   9      293.99      291.33     10.15 o
   5   1   9      114.30      124.83     12.82 o
   6   1   9      330.31      331.64     12.17 o
   7   1   9      346.75      362.25     16.48 o
   8   1   9      635.95      625.83     20.59 o
   9   1   9      114.85      128.29     17.42 o
  10   1   9       70.02       68.41     16.14 o
  11   1   9       17.97       21.48      7.03 o
  -9   2   9       40.50      102.40     49.01 o
  -8   2   9       49.25       79.40     23.62 o
  -7   2   9        8.47       16.45     11.63 o
  -6   2   9        5.25        7.11      5.90 o
  -5   2   9      202.06      181.40     12.57 o
  -4   2   9       16.82       13.67      6.43 o
  -3   2   9       60.47       64.46      9.67 o
  -2   2   9     1384.82     1359.23     19.64 o
  -1   2   9      138.65      136.65      9.91 o
   0   2   9     1882.85     1875.94     26.43 o
   1   2   9      390.92      435.85     11.61 o
   2   2   9     1735.30     1725.27     24.45 o
   3   2   9      324.04      353.31     12.60 o
   4   2   9        5.69       10.11      3.89 o
   5   2   9      351.03      346.65      9.87 o
   6   2   9       93.99      108.07      8.12 o
   7   2   9       60.09       44.21     10.66 o
   8   2   9        4.92        6.94      6.02 o
   9   2   9        9.56        8.38      7.47 o
  10   2   9       11.00       17.42      7.64 o
  11   2   9       74.72       79.57     12.70 o
  -9   3   9       14.75       29.73     11.21 o
  -8   3   9       49.72       63.85     10.80 o
  -7   3   9        3.09        7.95      6.66 o
  -6   3   9        7.09        7.20      6.16 o
  -5   3   9       66.14       54.23      8.76 o
  -4   3   9       66.97       56.50      8.67 o
  -3   3   9       82.69       78.34      8.02 o
  -2   3   9     1392.97     1388.72     22.27 o
  -1   3   9        1.68       -3.81      3.81 o
   0   3   9      142.82      144.68      9.31 o
   1   3   9      147.15      160.17      7.42 o
   2   3   9        0.02       -2.79      2.79 o
   3   3   9      318.67      299.02      9.74 o
   4   3   9        1.00        0.12      2.36 o
   5   3   9        7.63        3.23      3.17 o
   6   3   9       62.86       53.04      5.98 o
   7   3   9      217.65      224.56     14.05 o
   8   3   9        0.28        1.25      5.60 o
   9   3   9        1.43        2.62      6.51 o
  10   3   9      214.34      214.00     39.00 o
  11   3   9       47.02       47.98     18.28 o
  -9   4   9       40.77       34.81     15.53 o
  -8   4   9       25.84       32.42     11.02 o
  -7   4   9       12.16       17.41      7.68 o
  -6   4   9       79.96       76.74     10.97 o
  -5   4   9       10.62        7.66      6.36 o
  -4   4   9      303.56      300.32     15.21 o
  -3   4   9       19.73       26.32      5.76 o
  -2   4   9        5.64        5.31      3.54 o
  -1   4   9      895.22      866.54     12.19 o
   0   4   9       27.91       25.30      4.68 o
   1   4   9      419.82      385.05      8.62 o
   2   4   9       31.08       27.43      3.37 o
   3   4   9      154.68      149.53      6.78 o
   4   4   9        7.16        8.66      3.23 o
   5   4   9        0.56       -1.51      2.89 o
   6   4   9       38.04       34.30      5.52 o
   7   4   9        0.17        1.78      3.59 o
   8   4   9      178.38      184.28     16.03 o
   9   4   9      144.08      153.10     17.59 o
  10   4   9      186.44      174.54     19.10 o
  11   4   9       42.22       58.62     13.08 o
  12   4   9       86.96       84.08     27.21 o
  -9   5   9       26.30       33.12     12.13 o
  -8   5   9        0.43       -1.91      8.29 o
  -7   5   9      148.64      165.49     14.16 o
  -6   5   9        0.32       -5.35      7.02 o
  -5   5   9       61.39       58.58     10.29 o
  -4   5   9       11.44       10.86      4.68 o
  -3   5   9       67.31       61.93      6.42 o
  -2   5   9       16.84       14.86      3.38 o
  -1   5   9      609.24      617.47      9.58 o
   0   5   9       37.23       34.22      3.24 o
   1   5   9        0.03        1.91      2.35 o
   2   5   9      122.77      108.30      5.01 o
   3   5   9      121.12      117.10      5.53 o
   4   5   9      562.61      569.83     15.54 o
   5   5   9      229.29      202.35     11.93 o
   6   5   9       12.88       13.32      4.88 o
   7   5   9       96.53      107.43      9.73 o
   8   5   9       90.21      104.87     14.62 o
   9   5   9      191.63      161.50     44.38 o
  10   5   9      175.80      220.53     21.81 o
  11   5   9        4.37       21.86     23.72 o
  12   5   9       45.90       53.11     27.79 o
  -8   6   9       56.73       55.30     13.86 o
  -7   6   9       29.04       34.67      7.18 o
  -6   6   9       33.29       24.91      7.89 o
  -5   6   9      219.68      204.90     15.27 o
  -4   6   9       14.24        6.97      8.89 o
  -3   6   9      617.96      625.27     12.10 o
  -2   6   9      413.62      417.98      9.54 o
  -1   6   9        4.45        4.93      2.46 o
   0   6   9     1119.93     1100.79     13.76 o
   1   6   9      401.22      416.85      8.47 o
   2   6   9      729.98      714.99     12.89 o
   3   6   9       15.15        6.45      3.40 o
   4   6   9       29.69       20.40      4.33 o
   5   6   9      332.67      329.65     17.82 o
   6   6   9        2.10        1.96      3.90 o
   7   6   9        0.81        4.19      3.81 o
   8   6   9      223.68      235.91     13.92 o
   9   6   9       17.33       13.99      9.26 o
  10   6   9      140.69      142.70     18.27 o
  11   6   9       72.74      102.43     31.57 o
  12   6   9      235.72      245.22     45.81 o
  -8   7   9       12.43       10.31     11.44 o
  -7   7   9       11.26        7.89      7.89 o
  -6   7   9       12.59       12.93      7.35 o
  -5   7   9        0.16        4.22      5.82 o
  -4   7   9        3.14       11.37      5.58 o
  -3   7   9      391.74      362.48      9.32 o
  -2   7   9      366.01      358.93      9.11 o
  -1   7   9       46.55       47.18      4.59 o
   0   7   9      122.23      109.37      5.82 o
   1   7   9       12.06       16.30      3.89 o
   2   7   9      479.66      478.37     12.97 o
   3   7   9      726.61      723.26     16.13 o
   4   7   9      364.46      329.62     12.60 o
   5   7   9       29.45       27.26      5.25 o
   6   7   9      147.23      148.22     10.07 o
   7   7   9      191.46      228.81     14.11 o
   8   7   9        7.93        0.41     11.51 o
   9   7   9      236.59      241.74     21.66 o
  10   7   9        0.79       13.42     21.87 o
  11   7   9       13.74       13.69     10.40 o
  -8   8   9       76.36       47.43     16.94 o
  -7   8   9       32.47       40.50     10.84 o
  -6   8   9        3.15        9.76      7.58 o
  -5   8   9       62.79       66.43      9.63 o
  -4   8   9        2.14        4.89      7.21 o
  -3   8   9       48.63       43.24      4.47 o
  -2   8   9      234.06      237.95      7.82 o
  -1   8   9      596.57      573.54     16.45 o
   0   8   9       11.15        4.69      3.21 o
   1   8   9     1510.05     1433.25     22.36 o
   2   8   9      342.75      359.59     14.40 o
   3   8   9      472.82      439.01     13.17 o
   4   8   9      116.87      120.43      8.87 o
   5   8   9        1.93        5.84      4.54 o
   6   8   9       18.84       28.41      5.73 o
   7   8   9        4.22       -1.77      5.29 o
   8   8   9      429.08      426.81     15.56 o
   9   8   9        1.07       -2.38      7.69 o
  10   8   9      119.83      109.21     14.48 o
  11   8   9       62.93       82.54     14.37 o
  -8   9   9      107.86      101.27     20.62 o
  -7   9   9       34.02       42.24     13.86 o
  -6   9   9       28.60       43.42      9.35 o
  -5   9   9       15.40       16.59      7.12 o
  -4   9   9       28.94       21.69      6.22 o
  -3   9   9      272.88      276.49     10.41 o
  -2   9   9        7.95        6.42      5.64 o
  -1   9   9       88.30      105.40      7.77 o
   0   9   9       18.45       15.68      4.22 o
   1   9   9       92.71       94.43      8.31 o
   2   9   9       16.18        7.81      8.25 o
   3   9   9       16.37       22.69      5.07 o
   4   9   9      213.07      207.97     11.37 o
   5   9   9      125.96      118.13      9.06 o
   6   9   9      108.05      112.58      9.32 o
   7   9   9       83.68       91.22      9.22 o
   8   9   9      187.48      226.61     20.87 o
   9   9   9      461.32      488.75     19.31 o
  10   9   9      133.45      146.06     21.45 o
  11   9   9       20.76        6.87      9.88 o
  -7  10   9        4.54       26.43     10.20 o
  -6  10   9        1.50        4.40      8.36 o
  -5  10   9       26.21       25.25     12.97 o
  -4  10   9       40.35       51.61     11.64 o
  -3  10   9      164.39      158.94     10.62 o
  -2  10   9       99.87       97.48      7.76 o
  -1  10   9       27.17       16.42      5.49 o
   0  10   9     1841.45     1856.27     24.29 o
   1  10   9       91.61       96.41      7.92 o
   2  10   9      334.51      314.47     12.75 o
   3  10   9      683.81      714.61     19.55 o
   4  10   9      112.32      105.04      8.85 o
   5  10   9      128.92      145.92     10.30 o
   6  10   9       99.29      121.11      9.99 o
   7  10   9       20.33       22.44      5.72 o
   8  10   9       52.73       41.58      8.21 o
   9  10   9        0.03        1.29      5.82 o
  10  10   9       56.97       72.07     13.17 o
  11  10   9      139.45      148.77     17.63 o
  -7  11   9        0.70       39.24     22.55 o
  -6  11   9      348.41      338.36     31.76 o
  -5  11   9       51.95       57.63     13.90 o
  -4  11   9       79.43       94.67     18.10 o
  -3  11   9       12.57        5.77      9.46 o
  -2  11   9      247.20      273.02     13.46 o
  -1  11   9      449.09      433.01     14.26 o
   0  11   9      643.21      621.80     16.75 o
   1  11   9       86.17       80.13      9.26 o
   2  11   9      204.28      205.30     10.91 o
   3  11   9        0.25        1.67      4.30 o
   4  11   9      383.66      373.97     17.85 o
   5  11   9      508.35      544.84     29.38 o
   6  11   9       74.13       59.06      8.66 o
   7  11   9      239.44      212.97     14.70 o
   8  11   9        5.07        6.20      6.21 o
   9  11   9      441.19      445.82     19.77 o
  10  11   9       20.55       25.98      8.92 o
  11  11   9       39.05       50.17     19.71 o
  -6  12   9       10.67       -1.11     19.80 o
  -5  12   9       10.70       25.03     11.46 o
  -4  12   9       52.24       69.27     20.53 o
  -3  12   9       16.30       26.70     10.61 o
  -2  12   9        5.17        2.75      7.40 o
  -1  12   9      103.92      111.98     10.25 o
   0  12   9        3.00       10.85      5.52 o
   1  12   9      224.54      243.67     10.95 o
   2  12   9      313.33      331.00     14.35 o
   3  12   9      340.88      337.61     14.57 o
   4  12   9       40.46       45.75      7.69 o
   5  12   9       21.31       20.99      6.32 o
   6  12   9        9.95        5.51     11.78 o
   7  12   9        1.11        6.29      5.89 o
   8  12   9        0.69        1.72      5.60 o
   9  12   9        4.05       12.11      7.17 o
  10  12   9       91.30       85.69     11.96 o
  -5  13   9       30.09       15.87     12.01 o
  -4  13   9        5.20       -4.32     11.25 o
  -3  13   9      104.94      142.28     21.00 o
  -2  13   9       18.75       13.93      7.88 o
  -1  13   9      476.22      485.47     31.77 o
   0  13   9       37.70       29.80      7.31 o
   1  13   9       46.48       51.98      6.95 o
   2  13   9       94.69       81.82      8.52 o
   3  13   9       67.45       62.60     10.77 o
   4  13   9      143.52      144.05     12.07 o
   5  13   9      111.10      107.86     11.13 o
   6  13   9       40.99       22.22      7.20 o
   7  13   9       13.26       14.39      6.64 o
   8  13   9      189.53      204.24     16.00 o
   9  13   9        3.26       -0.63      8.31 o
  10  13   9       47.37       43.23     15.52 o
  -5  14   9        0.02        2.87     13.77 o
  -4  14   9        1.93       20.57     13.66 o
  -3  14   9      164.72      187.36     24.12 o
  -2  14   9        0.70        7.82      8.45 o
  -1  14   9       71.32       70.90     13.83 o
   0  14   9      131.02      120.58     11.85 o
   1  14   9       39.10       40.96      8.53 o
   2  14   9      367.88      366.54     16.54 o
   3  14   9        0.68        3.50      5.75 o
   4  14   9        4.71        8.06      5.95 o
   5  14   9        8.77       -2.86      5.35 o
   6  14   9       54.89       54.96      9.36 o
   7  14   9       12.25       11.40      7.15 o
   8  14   9        2.65       -1.84      6.74 o
   9  14   9        0.15       -3.21      7.99 o
  10  14   9        5.55      -11.67     11.67 o
  -4  15   9      107.75      111.43     21.84 o
  -3  15   9        1.03       10.25     14.04 o
  -2  15   9       25.07       13.79     14.00 o
  -1  15   9       49.68       51.69     11.86 o
   0  15   9      163.14      164.88     13.98 o
   1  15   9       11.80        2.51      9.51 o
   2  15   9      209.05      211.06     15.14 o
   3  15   9       26.11       19.71      7.33 o
   4  15   9      201.70      228.60     16.15 o
   5  15   9       11.42       16.22      7.25 o
   6  15   9       46.42       35.70     14.32 o
   7  15   9       45.75       51.06     11.60 o
   8  15   9        5.16       -2.85      7.78 o
   9  15   9      316.32      318.61     30.82 o
  -3  16   9       44.84       91.04     53.54 o
  -2  16   9       25.90       47.09     17.47 o
  -1  16   9       66.54       61.83     26.20 o
   0  16   9        7.79        7.23     10.55 o
   1  16   9      521.37      531.21     25.66 o
   2  16   9      127.74      136.47     16.55 o
   3  16   9      400.88      441.42     20.03 o
   4  16   9      178.86      191.99     15.76 o
   5  16   9      103.44       81.78     12.94 o
   6  16   9       62.71       39.31     12.67 o
   7  16   9       28.95       11.69      8.84 o
   8  16   9        0.79        3.58     16.38 o
  -2  17   9       62.84       78.35     20.07 o
  -1  17   9      249.65      230.14     27.49 o
   0  17   9       24.68       11.02     14.85 o
   1  17   9        2.22       -4.19     11.47 o
   2  17   9        1.73       -0.74      9.91 o
   3  17   9       13.72        9.98      8.26 o
   4  17   9      202.66      169.64     17.39 o
   5  17   9        9.49       17.05      9.06 o
   6  17   9       35.16       30.64     10.82 o
   7  17   9       45.99       46.29     16.84 o
   0  18   9      144.54      133.48     23.75 o
   1  18   9        2.95       23.41     20.39 o
   2  18   9      192.29      191.71     30.32 o
   3  18   9      167.60      198.11     24.14 o
   4  18   9       60.54       46.93     12.54 o
   5  18   9        4.47       10.12     13.03 o
   6  18   9        2.73        4.56     13.45 o
  -1 -12  10       12.14       16.95     16.67 o
   0 -12  10        3.17       14.09     15.17 o
   1 -12  10       35.37       84.65     22.82 o
  -3 -11  10       30.60       80.36     23.88 o
  -2 -11  10       64.19       72.93     23.82 o
  -1 -11  10       40.64       33.85     16.93 o
   0 -11  10        2.34       38.14     19.14 o
   1 -11  10       72.07       44.07     19.22 o
   2 -11  10       26.29       31.28     19.24 o
   3 -11  10       16.13       24.46     17.30 o
  -5 -10  10      113.29       89.92     26.48 o
  -4 -10  10        0.29        1.76     17.37 o
  -3 -10  10        1.13        2.68     15.12 o
  -2 -10  10       62.86      101.77     25.46 o
  -1 -10  10        2.57       12.08     13.67 o
   0 -10  10       17.08       49.72     19.23 o
   1 -10  10       13.46       44.12     18.87 o
   2 -10  10      219.16      195.94     33.36 o
   3 -10  10        8.74       41.74     19.66 o
   4 -10  10      115.62       98.29     26.55 o
   5 -10  10       10.96       40.33     21.19 o
  -6  -9  10       36.72       28.69     19.88 o
  -5  -9  10       22.62       18.83     17.18 o
  -4  -9  10       36.61       17.43     18.75 o
  -3  -9  10        1.51       10.27     12.09 o
  -2  -9  10        2.82       13.81     14.51 o
  -1  -9  10      117.92       74.59     21.82 o
   0  -9  10        2.62        1.01     11.52 o
   1  -9  10       53.79       15.33     14.43 o
   2  -9  10        0.08       21.99     16.56 o
   3  -9  10      113.89      113.15     27.09 o
   4  -9  10       11.29       52.96     22.35 o
   5  -9  10       96.45      105.61     28.68 o
   6  -9  10        4.05        5.54     17.02 o
  -6  -8  10       24.72       25.93     17.97 o
  -5  -8  10       12.01        8.64     16.77 o
  -4  -8  10        1.44       -1.58     13.29 o
  -3  -8  10        4.65       -8.61     17.15 o
  -2  -8  10        7.64       17.01     10.42 o
  -1  -8  10       21.18       23.77     13.87 o
   0  -8  10        2.54        5.55     12.16 o
   1  -8  10        2.66       10.35     13.81 o
   2  -8  10        0.06       30.58     16.90 o
   3  -8  10      446.25      426.87     38.82 o
   4  -8  10        6.63       15.61     17.24 o
   5  -8  10       73.69      134.09     30.01 o
   6  -8  10        1.31       14.34     18.74 o
   7  -8  10       29.70       33.35     22.56 o
  -7  -7  10        9.46        5.32     18.56 o
  -6  -7  10       21.53       -1.21     16.37 o
  -5  -7  10      123.24      130.35     28.49 o
  -4  -7  10        3.66       -9.35      9.35 o
  -3  -7  10      121.92      122.83     30.23 o
  -2  -7  10      106.53      110.78     17.87 o
  -1  -7  10       12.76       -5.10     13.82 o
   0  -7  10      133.79      140.60     25.02 o
   1  -7  10       34.79       67.94     19.35 o
   2  -7  10       39.55       49.07     17.75 o
   3  -7  10        1.43        0.57     12.55 o
   4  -7  10      255.25      254.57     36.22 o
   5  -7  10       10.40       27.96     16.80 o
   6  -7  10      121.75      115.94     19.19 o
   7  -7  10        1.26       34.37     24.40 o
   8  -7  10        3.12        8.03     20.21 o
  -7  -6  10       44.00       31.66     21.41 o
  -6  -6  10       12.53        1.56     15.05 o
  -5  -6  10       99.78      133.17     22.50 o
  -4  -6  10       12.30       14.46     14.77 o
  -3  -6  10      152.81      155.65     20.28 o
  -2  -6  10        0.76        7.43      8.21 o
  -1  -6  10        2.55        0.80      8.43 o
   0  -6  10       32.66       60.12     12.35 o
   1  -6  10      157.41      186.42     28.42 o
   2  -6  10      452.68      398.28     34.11 o
   3  -6  10       43.47       34.64     16.66 o
   4  -6  10      768.28      772.95     33.08 o
   5  -6  10        1.22       26.01     15.44 o
   6  -6  10      127.63      135.48     19.31 o
   7  -6  10       27.21       46.39     15.50 o
   8  -6  10        0.01       36.78     22.03 o
  -8  -5  10       39.61       21.40     18.99 o
  -7  -5  10       33.85       49.30     21.14 o
  -6  -5  10      120.73      111.64     26.23 o
  -5  -5  10       17.32       18.37     11.18 o
  -4  -5  10      396.22      443.20     27.53 o
  -3  -5  10       76.52       29.14     11.01 o
  -2  -5  10       16.93       23.84      9.63 o
  -1  -5  10      104.33      100.81     15.34 o
   0  -5  10      111.41      122.64     16.18 o
   1  -5  10      352.34      361.03     22.80 o
   2  -5  10       98.49       89.79     14.89 o
   3  -5  10        0.08        5.37     10.23 o
   4  -5  10      363.86      369.34     20.07 o
   5  -5  10       84.61      113.80     14.04 o
   6  -5  10       75.15       73.47     12.99 o
   7  -5  10      219.62      235.63     32.06 o
   8  -5  10       16.79       23.20     11.24 o
   9  -5  10        0.00        1.78     11.44 o
  -8  -4  10        0.04       17.27     17.33 o
  -7  -4  10       62.49       75.00     24.47 o
  -6  -4  10      178.04      178.74     23.56 o
  -5  -4  10      194.52      195.99     35.84 o
  -4  -4  10        4.87       11.20      8.38 o
  -3  -4  10      116.98      111.73     13.86 o
  -2  -4  10       21.25       17.72      7.91 o
  -1  -4  10       48.85       47.13      9.70 o
   0  -4  10        3.22       -0.63      6.15 o
   1  -4  10        0.36       -1.90      5.84 o
   2  -4  10      110.96      130.54     17.17 o
   3  -4  10      485.44      489.30     26.68 o
   4  -4  10       11.50       41.04      9.64 o
   5  -4  10     1073.38     1094.91     50.93 o
   6  -4  10        8.36       10.61      5.93 o
   7  -4  10       71.59       94.89     10.06 o
   8  -4  10       84.45       89.16     13.92 o
   9  -4  10       91.42       52.57     14.92 o
  -8  -3  10       14.51        1.77     16.10 o
  -7  -3  10       19.16        1.66     14.70 o
  -6  -3  10        8.69       -0.20      8.17 o
  -5  -3  10       93.09       92.20     16.69 o
  -4  -3  10        7.24        8.66      6.68 o
  -3  -3  10      346.89      359.00     19.26 o
  -2  -3  10       64.44       59.53     10.48 o
  -1  -3  10       47.05       28.04     11.02 o
   0  -3  10      367.04      381.72     17.86 o
   1  -3  10      272.64      250.62     18.28 o
   2  -3  10      144.00      168.88     18.33 o
   3  -3  10      304.79      302.22     22.70 o
   4  -3  10      158.17      139.27     10.38 o
   5  -3  10        6.31       13.19      5.49 o
   6  -3  10      239.31      232.81     14.15 o
   7  -3  10       34.21       39.34      7.87 o
   8  -3  10        6.00        7.51      5.94 o
   9  -3  10        2.73       -6.27      7.67 o
  10  -3  10       17.86       16.12     12.37 o
  -8  -2  10        6.65       27.96     14.23 o
  -7  -2  10      230.01      230.08     23.05 o
  -6  -2  10      165.62      184.30     18.68 o
  -5  -2  10      388.84      371.26     50.27 o
  -4  -2  10        3.03       12.88     10.47 o
  -3  -2  10      194.82      260.14     19.43 o
  -2  -2  10        0.88       -2.56      5.27 o
  -1  -2  10       40.10       57.92     10.14 o
   0  -2  10       37.23       32.20      8.10 o
   1  -2  10       52.61       77.17     10.77 o
   2  -2  10      954.88      913.06     25.58 o
   3  -2  10      103.29       83.39      8.91 o
   4  -2  10      935.13      945.04     17.73 o
   5  -2  10      166.80      193.86     12.10 o
   6  -2  10      246.19      276.96     14.73 o
   7  -2  10       13.54        6.89      6.36 o
   8  -2  10       12.20       10.74      5.83 o
   9  -2  10       29.18        8.07      7.91 o
  10  -2  10        3.72        3.35      9.79 o
  -9  -1  10        0.83       -8.62     14.33 o
  -8  -1  10      226.46      210.56     25.37 o
  -7  -1  10        2.43        1.59      7.52 o
  -6  -1  10       44.73       37.35      9.59 o
  -5  -1  10       75.18       61.35     14.44 o
  -4  -1  10      429.39      461.78     24.58 o
  -3  -1  10      528.92      547.95     22.65 o
  -2  -1  10        7.12        1.40      6.41 o
  -1  -1  10        4.53       11.34      8.50 o
   0  -1  10      279.43      251.68     22.40 o
   1  -1  10        1.30        3.40      5.58 o
   2  -1  10      156.48      172.74     11.35 o
   3  -1  10      200.29      257.60     16.21 o
   4  -1  10      122.22      138.57      9.42 o
   5  -1  10        8.87       14.51      6.01 o
   6  -1  10       79.37       72.33      9.23 o
   7  -1  10      426.88      469.78     16.00 o
   8  -1  10       67.99       53.95      8.99 o
   9  -1  10       86.47      107.36     12.93 o
  10  -1  10       21.03       13.42     14.17 o
  -9   0  10        0.04       -2.03     14.32 o
  -8   0  10      122.81      142.13     21.78 o
  -7   0  10       46.48       43.44     10.34 o
  -6   0  10       32.89       35.08      9.51 o
  -5   0  10        0.06        1.48      5.50 o
  -4   0  10      344.42      353.08     23.27 o
  -3   0  10       53.70       37.04     11.45 o
  -2   0  10        0.88       -1.40      5.77 o
  -1   0  10       97.11      115.15     12.04 o
   0   0  10        0.46       10.68      5.16 o
   1   0  10      170.80      166.71     12.98 o
   2   0  10      346.89      313.76     13.12 o
   3   0  10      441.87      403.92     12.63 o
   4   0  10        1.43        3.67      4.41 o
   5   0  10      895.41      891.93     18.71 o
   6   0  10       22.91       23.98      8.26 o
   7   0  10      215.05      216.55     12.73 o
   8   0  10        1.77       14.48     10.62 o
   9   0  10      116.83       99.09     20.12 o
  10   0  10       34.29       10.70      9.48 o
  11   0  10        0.03       16.91     11.93 o
  -9   1  10       11.47        4.32     15.02 o
  -8   1  10        6.31        6.57     10.06 o
  -7   1  10       45.49       37.70     10.15 o
  -6   1  10       13.85        7.82      7.30 o
  -5   1  10       15.84       18.66      8.16 o
  -4   1  10        9.57        2.60      6.29 o
  -3   1  10      370.07      386.90     22.60 o
  -2   1  10       36.37       26.72      6.28 o
  -1   1  10      809.82      845.97     23.19 o
   0   1  10      139.64      148.33     12.13 o
   1   1  10       21.52       21.34      6.96 o
   2   1  10        1.06        2.98      5.60 o
   3   1  10      618.07      643.79     17.57 o
   4   1  10       22.26       23.45      6.19 o
   5   1  10      345.04      361.05     11.82 o
   6   1  10      495.34      503.00     24.46 o
   7   1  10       37.80       45.21      8.07 o
   8   1  10       82.57       68.63     10.10 o
   9   1  10       10.00        5.23     12.27 o
  10   1  10        5.62        8.12      8.23 o
  11   1  10        0.25       14.25     15.64 o
  -9   2  10        0.27        1.73     11.22 o
  -8   2  10       17.10       21.65     12.49 o
  -7   2  10       83.89      110.68     13.97 o
  -6   2  10       98.51       97.98     12.68 o
  -5   2  10       10.53       18.14      6.63 o
  -4   2  10       28.55       32.84      7.64 o
  -3   2  10       19.51       26.36      8.70 o
  -2   2  10        3.34        0.96      3.15 o
  -1   2  10       16.86        9.66      6.51 o
   0   2  10      117.88      130.72     11.76 o
   1   2  10      316.30      320.83     13.18 o
   2   2  10      406.83      413.64     13.99 o
   3   2  10      274.07      288.52     12.55 o
   4   2  10     1252.75     1245.27     24.67 o
   5   2  10      168.53      161.18     16.94 o
   6   2  10      548.80      544.33     15.84 o
   7   2  10       11.52       10.72      5.57 o
   8   2  10        0.04        5.66      5.65 o
   9   2  10       50.88       55.49     11.64 o
  10   2  10       33.27       37.42     17.69 o
  11   2  10        3.52       10.46     25.37 o
  -9   3  10        0.82       -0.67     15.08 o
  -8   3  10        0.33        4.60     10.41 o
  -7   3  10       10.63        2.81      7.93 o
  -6   3  10       70.26       72.63     10.08 o
  -5   3  10       71.44       68.09     10.13 o
  -4   3  10      423.10      434.27     22.49 o
  -3   3  10       40.64       47.17      6.97 o
  -2   3  10      520.58      537.06     14.46 o
  -1   3  10      221.91      251.12     12.18 o
   0   3  10      261.52      271.43     14.35 o
   1   3  10        1.03        1.17      3.17 o
   2   3  10      730.11      713.90     14.09 o
   3   3  10      161.09      177.12     11.02 o
   4   3  10      709.17      700.03     17.20 o
   5   3  10      376.38      387.56     13.05 o
   6   3  10       88.61       81.57      7.98 o
   7   3  10      421.45      431.74     18.11 o
   8   3  10       25.14       28.00      7.14 o
   9   3  10       82.99      100.58     15.23 o
  10   3  10        5.50       10.61     15.68 o
  11   3  10        0.00       13.47     13.30 o
  -8   4  10       50.93       49.50      9.88 o
  -7   4  10      124.77      140.98     13.04 o
  -6   4  10      458.65      473.24     19.54 o
  -5   4  10      106.44      115.67     12.21 o
  -4   4  10      516.76      536.16     19.13 o
  -3   4  10      851.75      871.24     20.38 o
  -2   4  10      317.58      327.08     10.12 o
  -1   4  10      796.69      788.07     13.53 o
   0   4  10      277.39      277.46      8.73 o
   1   4  10       77.62       70.08      5.46 o
   2   4  10      108.57       99.46      6.15 o
   3   4  10      693.09      728.28     18.87 o
   4   4  10      908.26      931.09     17.76 o
   5   4  10      160.64      168.14     10.11 o
   6   4  10       20.60       13.43      4.32 o
   7   4  10       51.10       38.69      7.88 o
   8   4  10      220.71      237.44     34.53 o
   9   4  10       25.34        9.98      8.26 o
  10   4  10       13.70        6.88      8.75 o
  11   4  10       12.46        5.53      8.75 o
  -8   5  10        4.24        3.96      9.22 o
  -7   5  10      106.01      105.97     13.42 o
  -6   5  10       23.53       10.95      7.75 o
  -5   5  10       72.27       69.46      8.76 o
  -4   5  10       93.67      110.21     14.73 o
  -3   5  10      686.87      690.12     16.30 o
  -2   5  10      139.43      140.45      7.67 o
  -1   5  10       39.41       44.97      4.11 o
   0   5  10       15.33       21.89      3.27 o
   1   5  10      260.16      259.96      7.00 o
   2   5  10      365.29      385.78      8.99 o
   3   5  10      433.18      438.06     12.68 o
   4   5  10      193.77      197.85     11.15 o
   5   5  10        0.07        0.72      3.34 o
   6   5  10       18.58        7.77      4.81 o
   7   5  10       75.15       71.37      8.14 o
   8   5  10      152.23      159.33     15.39 o
   9   5  10       46.23       55.14     11.33 o
  10   5  10        8.19        2.48      9.98 o
  11   5  10       12.06       22.27     21.78 o
  -8   6  10       42.60       47.24     15.09 o
  -7   6  10       20.32       11.63      7.94 o
  -6   6  10      260.26      277.40     23.26 o
  -5   6  10       62.39       67.04      9.85 o
  -4   6  10       22.08       30.88      9.25 o
  -3   6  10      339.87      349.54     10.59 o
  -2   6  10        3.66        5.30      3.42 o
  -1   6  10      287.11      287.06      9.87 o
   0   6  10        0.17       -0.84      3.74 o
   1   6  10      304.99      367.94     11.38 o
   2   6  10       26.71       44.20      5.81 o
   3   6  10       51.07       45.99      6.02 o
   4   6  10       12.73       18.24      4.81 o
   5   6  10       16.89       17.77      4.89 o
   6   6  10      541.78      552.96     17.35 o
   7   6  10        0.47        2.72      6.66 o
   8   6  10       29.97       23.37      7.87 o
   9   6  10      209.36      212.97     18.49 o
  10   6  10       36.29       39.43     12.64 o
  11   6  10       76.61       73.02     15.48 o
  -8   7  10      106.83      107.54     16.91 o
  -7   7  10        0.16       12.23      8.55 o
  -6   7  10       15.19       12.04      7.06 o
  -5   7  10       34.83       34.17     10.34 o
  -4   7  10      260.97      256.60     12.61 o
  -3   7  10      219.80      236.95      9.00 o
  -2   7  10      480.35      488.56     10.63 o
  -1   7  10       40.03       43.73      4.56 o
   0   7  10      162.25      160.48      8.69 o
   1   7  10        1.01       -2.66      3.27 o
   2   7  10       36.71       28.76      5.09 o
   3   7  10      188.57      177.43     13.43 o
   4   7  10       41.71       46.35      8.15 o
   5   7  10       36.35       31.62      5.62 o
   6   7  10        4.36        4.50      5.57 o
   7   7  10      243.06      239.30     17.41 o
   8   7  10        1.30       10.24      5.29 o
   9   7  10        4.19       -2.66      6.04 o
  10   7  10        0.30        4.93      8.94 o
  11   7  10        0.01       14.31     10.74 o
  -8   8  10        6.73       -0.07     12.19 o
  -7   8  10       23.23       29.41      9.43 o
  -6   8  10      127.08      137.35     13.23 o
  -5   8  10      224.26      215.83     14.72 o
  -4   8  10       43.39       40.46      7.85 o
  -3   8  10        2.97       -4.11      4.11 o
  -2   8  10      436.74      458.08     11.26 o
  -1   8  10     1027.17      985.08     19.38 o
   0   8  10      179.39      193.14      9.46 o
   1   8  10       96.39       94.38      7.55 o
   2   8  10       16.42       19.68      4.91 o
   3   8  10       34.67       28.98      5.21 o
   4   8  10       58.66       61.59      7.17 o
   5   8  10      157.84      152.92     10.27 o
   6   8  10        5.24       10.15      4.50 o
   7   8  10       15.29       18.43      5.73 o
   8   8  10       82.94       84.20      9.62 o
   9   8  10        7.95       13.81      8.14 o
  10   8  10       13.54       28.48     10.21 o
  11   8  10        0.39       12.60     19.23 o
  -7   9  10        0.25        7.04     12.05 o
  -6   9  10       33.51       22.35      9.15 o
  -5   9  10       16.84        5.51      7.37 o
  -4   9  10      177.14      180.14     14.92 o
  -3   9  10      105.14      111.83      7.78 o
  -2   9  10       59.13       72.05      7.64 o
  -1   9  10     1071.12     1056.69     20.86 o
   0   9  10      216.73      216.21      9.06 o
   1   9  10        0.38       -2.51      3.71 o
   2   9  10      442.71      432.01     13.33 o
   3   9  10       46.22       32.44      5.53 o
   4   9  10        8.75        8.85      4.65 o
   5   9  10      118.84      112.35      9.21 o
   6   9  10      108.26       94.64      8.95 o
   7   9  10        2.10        6.50      4.89 o
   8   9  10      464.67      520.36     17.72 o
   9   9  10        2.48        6.20      6.18 o
  10   9  10      150.14      110.26     17.40 o
  11   9  10       27.49       18.53     10.37 o
  -7  10  10        3.05       -7.44     20.35 o
  -6  10  10       71.83       64.77     19.80 o
  -5  10  10       24.06       43.17     13.93 o
  -4  10  10       21.25       20.30     11.39 o
  -3  10  10       75.16       79.21      8.83 o
  -2  10  10      331.25      320.83     12.32 o
  -1  10  10       18.84       20.79      5.80 o
   0  10  10      292.37      257.06     12.29 o
   1  10  10        0.27        1.14      3.24 o
   2  10  10       44.17       48.54      6.86 o
   3  10  10       18.28       12.03      4.91 o
   4  10  10        1.74        0.55      4.23 o
   5  10  10        0.01        0.51      3.84 o
   6  10  10      144.23      147.69     10.98 o
   7  10  10      121.23      105.99     10.58 o
   8  10  10      165.91      154.32     12.06 o
   9  10  10      217.82      214.56     16.11 o
  10  10  10        4.07        3.36      8.75 o
  11  10  10      156.30      165.13     26.43 o
  -6  11  10       21.87       37.76     29.33 o
  -5  11  10        7.70       12.45     12.01 o
  -4  11  10      226.53      233.47     19.89 o
  -3  11  10       65.88       85.68     13.30 o
  -2  11  10      505.91      535.30     20.73 o
  -1  11  10      170.26      154.50     10.79 o
   0  11  10      365.93      369.90     15.32 o
   1  11  10      134.95      135.84      8.76 o
   2  11  10      124.04      130.82      9.84 o
   3  11  10      294.01      301.31     12.99 o
   4  11  10       28.88       25.61      6.15 o
   5  11  10      131.06      124.20     11.20 o
   6  11  10       37.24       37.89      7.47 o
   7  11  10      173.17      186.60     14.01 o
   8  11  10        6.66        9.46      6.95 o
   9  11  10       15.91        7.24     11.18 o
  10  11  10        0.93        5.50      8.50 o
  11  11  10        1.29       16.39     16.72 o
  -6  12  10       90.89      136.65     22.36 o
  -5  12  10       52.62       96.77     20.38 o
  -4  12  10      217.18      229.80     20.75 o
  -3  12  10      126.10      166.30     17.84 o
  -2  12  10       44.19       55.47     10.61 o
  -1  12  10        9.60       18.88      6.21 o
   0  12  10       30.79       33.75      6.87 o
   1  12  10      354.64      372.90     13.66 o
   2  12  10        1.07        3.80      4.28 o
   3  12  10      437.33      427.54     17.06 o
   4  12  10      203.52      203.22     13.67 o
   5  12  10       70.13       81.25     18.36 o
   6  12  10        9.23        6.26      5.48 o
   7  12  10      192.26      195.74     14.74 o
   8  12  10       52.28       47.11      9.08 o
   9  12  10        0.03        3.42      7.12 o
  10  12  10       41.85       28.72     10.00 o
  -5  13  10       28.20       50.32     27.87 o
  -4  13  10       74.42       77.45     17.67 o
  -3  13  10       59.46       73.12     16.16 o
  -2  13  10      247.28      278.52     27.37 o
  -1  13  10       55.26       73.28      9.49 o
   0  13  10       21.91       12.60      9.83 o
   1  13  10        6.15        6.41      6.16 o
   2  13  10      177.43      155.76     10.73 o
   3  13  10      162.20      173.44     13.10 o
   4  13  10       64.67       67.90      9.07 o
   5  13  10        2.86        5.72      5.38 o
   6  13  10      281.75      296.62     17.91 o
   7  13  10      216.54      203.36     15.39 o
   8  13  10      101.45       92.96     11.56 o
   9  13  10        2.52        3.46      7.54 o
  10  13  10      100.50      129.26     18.10 o
  -4  14  10        0.05        4.10     13.24 o
  -3  14  10        1.24       10.18     16.55 o
  -2  14  10       38.99       27.68     10.26 o
  -1  14  10        0.11        3.33     12.28 o
   0  14  10      270.06      266.84     16.29 o
   1  14  10       35.21       32.96      9.50 o
   2  14  10      140.10      152.32     10.97 o
   3  14  10      214.48      216.54     14.93 o
   4  14  10       97.11       79.89     10.59 o
   5  14  10       40.00       43.17      8.54 o
   6  14  10       27.98       29.30      8.15 o
   7  14  10       22.27       29.53      8.26 o
   8  14  10       59.96       46.83      9.87 o
   9  14  10        2.63       -6.76     10.13 o
  -4  15  10       16.67       23.30     16.72 o
  -3  15  10       10.03       12.79     14.18 o
  -2  15  10      206.39      191.68     24.93 o
  -1  15  10        7.96        5.53      9.05 o
   0  15  10      431.48      470.63     27.07 o
   1  15  10       36.99       30.40      8.67 o
   2  15  10        3.99        6.12      8.31 o
   3  15  10       14.80       14.28      6.97 o
   4  15  10       13.78       15.89      7.40 o
   5  15  10       31.27       32.53      9.66 o
   6  15  10       27.31       16.79      7.37 o
   7  15  10        8.98       -0.88     10.20 o
   8  15  10      211.17      186.50     16.13 o
   9  15  10       80.75       60.58     20.17 o
  -3  16  10       88.05      115.98     20.82 o
  -2  16  10       28.04       50.54     17.64 o
  -1  16  10        5.14       18.59     15.27 o
   0  16  10       11.12       -6.00     13.89 o
   1  16  10      172.87      177.10     15.10 o
   2  16  10       10.91       12.69      9.95 o
   3  16  10       76.74       76.75     11.40 o
   4  16  10        6.76       12.45     12.21 o
   5  16  10        3.83       -1.90      7.33 o
   6  16  10        1.41       -3.15      6.70 o
   7  16  10      182.23      173.43     18.31 o
   8  16  10        0.89      -11.22     11.22 o
  -1  17  10      108.48      156.53     55.64 o
   0  17  10        3.68       26.11     16.07 o
   1  17  10      161.52      157.70     18.57 o
   2  17  10       20.32       16.34     10.96 o
   3  17  10       34.30       20.44      9.01 o
   4  17  10        0.49        2.94      7.39 o
   5  17  10       86.77      101.61     25.75 o
   6  17  10       33.16       26.29     10.28 o
   7  17  10        5.01       -7.20     12.65 o
   0  18  10      254.13      253.97     53.38 o
   1  18  10        0.96       -7.67     14.25 o
   2  18  10       62.21       50.89     14.09 o
   3  18  10        3.28       13.04     12.99 o
   4  18  10        0.35       -5.55      9.53 o
   5  18  10       19.85        9.74     17.94 o
  -1 -11  11        8.69        9.52     17.00 o
   0 -11  11       74.27       80.50     25.70 o
   1 -11  11       30.63       47.01     19.54 o
  -3 -10  11      111.76      128.19     28.57 o
  -2 -10  11      100.05       97.68     25.41 o
  -1 -10  11        0.64       20.84     15.70 o
   0 -10  11        5.61       27.81     15.54 o
   1 -10  11        0.45       26.33     16.22 o
   2 -10  11       28.11       52.44     21.79 o
   3 -10  11        9.40       35.36     18.68 o
   4 -10  11       16.41       50.26     20.36 o
  -5  -9  11        0.05       -3.95     16.43 o
  -4  -9  11       83.70       48.51     21.74 o
  -3  -9  11        0.75        2.14     13.54 o
  -2  -9  11       16.74       22.47     16.71 o
  -1  -9  11       34.40       97.37     25.74 o
   0  -9  11        1.58       -3.44     12.42 o
   1  -9  11       83.31       83.26     23.56 o
   2  -9  11        0.09        5.69     15.66 o
   3  -9  11       49.00       40.93     20.25 o
   4  -9  11       43.51       43.98     20.10 o
   5  -9  11        2.38       57.44     22.47 o
  -5  -8  11       17.49        4.20     15.87 o
  -4  -8  11        0.01       -0.19     14.73 o
  -3  -8  11        9.47        8.75     11.58 o
  -2  -8  11        5.07       13.42     10.23 o
  -1  -8  11        5.38       12.15     14.62 o
   0  -8  11       42.89       24.79     16.34 o
   1  -8  11       51.21       50.47     20.19 o
   2  -8  11       40.59       22.20     16.45 o
   3  -8  11       15.91       18.28     16.24 o
   4  -8  11        3.69       22.74     17.76 o
   5  -8  11       64.32       67.77     24.67 o
   6  -8  11        5.67      -13.41     15.44 o
  -6  -7  11        7.71       -1.75     16.32 o
  -5  -7  11        1.57       -0.32     14.13 o
  -4  -7  11        5.51       -3.61     12.70 o
  -3  -7  11       38.39       36.31     13.92 o
  -2  -7  11        2.71       -0.64     10.99 o
  -1  -7  11       10.93       24.77     30.22 o
   0  -7  11       40.85       51.08     18.31 o
   1  -7  11       48.60      111.79     24.65 o
   2  -7  11       47.97       32.59     16.72 o
   3  -7  11      200.64      245.49     35.49 o
   4  -7  11        9.49       20.43     17.70 o
   5  -7  11        3.46        6.40     17.52 o
   6  -7  11        0.00       -5.05     17.10 o
   7  -7  11        2.45       22.53     20.57 o
  -7  -6  11        2.48      -12.44     14.74 o
  -6  -6  11       66.22       19.06     18.54 o
  -5  -6  11        5.32       -5.31     13.15 o
  -4  -6  11       32.61       44.60     13.64 o
  -3  -6  11       69.98       55.77     14.81 o
  -2  -6  11      108.61      128.11     33.39 o
  -1  -6  11      149.00      143.06     39.41 o
   0  -6  11      168.12      173.92     27.90 o
   1  -6  11        7.86        6.46     10.78 o
   2  -6  11       13.95       11.03     13.89 o
   3  -6  11       15.49       23.80     15.05 o
   4  -6  11        8.42       -4.25     13.98 o
   5  -6  11       31.59       55.03     19.74 o
   6  -6  11        1.91        9.66     13.43 o
   7  -6  11        4.28       13.48     17.76 o
   8  -6  11      157.58      191.02     36.43 o
  -7  -5  11        7.77        8.86     17.66 o
  -6  -5  11       42.07       15.19     16.55 o
  -5  -5  11        3.42       10.21     14.28 o
  -4  -5  11        3.49       12.83     20.45 o
  -3  -5  11        4.80       19.68     10.71 o
  -2  -5  11        0.35       -2.75      7.73 o
  -1  -5  11      123.87      113.15     16.65 o
   0  -5  11       55.43       52.22     11.78 o
   1  -5  11      378.10      371.62     32.27 o
   2  -5  11      135.55      123.09     23.99 o
   3  -5  11      226.67      275.34     44.35 o
   4  -5  11       21.89        9.14     10.20 o
   5  -5  11        3.09       28.56      9.80 o
   6  -5  11        0.17       35.65     10.44 o
   7  -5  11        5.43       36.99     23.25 o
   8  -5  11       25.91       43.02     21.96 o
  -7  -4  11      146.90      162.26     32.76 o
  -6  -4  11       42.70       22.18     15.25 o
  -5  -4  11       65.52       41.97     13.24 o
  -4  -4  11       40.43       40.20     11.83 o
  -3  -4  11      177.84      180.47     21.87 o
  -2  -4  11      179.45      154.09     19.02 o
  -1  -4  11      188.64      203.71     17.46 o
   0  -4  11        0.51       -6.03      6.03 o
   1  -4  11      360.65      356.08     23.04 o
   2  -4  11        0.01       -0.47      7.85 o
   3  -4  11      242.58      227.32     22.87 o
   4  -4  11       27.15       39.26     13.13 o
   5  -4  11        1.07        3.16      8.36 o
   6  -4  11        0.09        9.51     13.16 o
   7  -4  11       25.78       50.38     14.46 o
   8  -4  11       77.64       62.75     19.01 o
   9  -4  11      182.07      209.32     21.98 o
  -8  -3  11        5.27       -1.31     14.96 o
  -7  -3  11       83.34       70.86     23.64 o
  -6  -3  11        0.18        2.74     14.22 o
  -5  -3  11        3.67        2.22      6.93 o
  -4  -3  11        0.47        1.88      7.28 o
  -3  -3  11       24.62       36.24     15.40 o
  -2  -3  11      224.89      214.85     21.60 o
  -1  -3  11        9.49        0.02      6.65 o
   0  -3  11      169.23      184.98     16.04 o
   1  -3  11      238.32      246.20     21.55 o
   2  -3  11      281.83      276.51     31.29 o
   3  -3  11        5.56       11.85     10.55 o
   4  -3  11       13.75        8.39     17.59 o
   5  -3  11        4.07        6.34      7.89 o
   6  -3  11        0.09        7.22      5.80 o
   7  -3  11       12.58       23.55      9.38 o
   8  -3  11        0.04       11.31      6.09 o
   9  -3  11       32.07       21.40      9.44 o
  -8  -2  11      103.66      101.27     26.25 o
  -7  -2  11       40.63       45.97     18.44 o
  -6  -2  11       30.74       39.75     11.52 o
  -5  -2  11      104.00      118.89     15.64 o
  -4  -2  11        7.22        1.11      8.89 o
  -3  -2  11       15.54       17.56      7.95 o
  -2  -2  11        1.43       -1.65      8.71 o
  -1  -2  11       89.18       85.53     11.78 o
   0  -2  11      218.04      229.19     23.76 o
   1  -2  11      213.76      179.70     15.24 o
   2  -2  11      113.37      105.42     32.81 o
   3  -2  11      266.57      257.91     23.31 o
   4  -2  11       46.13       42.53      6.70 o
   5  -2  11        8.49       16.69      5.86 o
   6  -2  11        3.98       14.46      8.47 o
   7  -2  11       48.01       52.34     10.13 o
   8  -2  11        3.94        8.40      5.93 o
   9  -2  11       43.04       62.86     20.77 o
  10  -2  11       48.29       60.13     16.38 o
  -8  -1  11        7.03       16.77     20.80 o
  -7  -1  11        0.00        4.59     16.02 o
  -6  -1  11        1.48       10.91      7.84 o
  -5  -1  11       12.94       17.72      8.96 o
  -4  -1  11      157.19      183.09     17.59 o
  -3  -1  11       42.59       39.58     10.24 o
  -2  -1  11       39.20       44.02      9.63 o
  -1  -1  11       13.67       32.32      8.62 o
   0  -1  11      175.36      171.06     14.89 o
   1  -1  11      598.42      613.84     21.96 o
   2  -1  11      216.08      235.34     15.62 o
   3  -1  11        8.71       15.17      8.02 o
   4  -1  11        3.00        4.07      5.68 o
   5  -1  11       97.78      100.48      8.89 o
   6  -1  11        0.01        7.69      6.51 o
   7  -1  11       32.73       38.79      7.18 o
   8  -1  11        0.52       -3.16      4.79 o
   9  -1  11       35.56       21.91      6.90 o
  10  -1  11       12.26       -7.11      7.11 o
  -8   0  11       32.14       56.36     19.81 o
  -7   0  11       35.55       47.01     15.23 o
  -6   0  11       81.58      108.65     20.28 o
  -5   0  11       10.48       22.60      7.71 o
  -4   0  11       29.75       26.27      8.50 o
  -3   0  11      373.07      358.32     19.78 o
  -2   0  11        6.58       26.29     11.62 o
  -1   0  11      771.26      800.00     39.07 o
   0   0  11        8.99        4.35      6.80 o
   1   0  11      253.21      279.84     15.28 o
   2   0  11       39.07       35.11      7.06 o
   3   0  11      772.03      727.13     19.58 o
   4   0  11       52.59       50.51      7.89 o
   5   0  11      600.66      590.90     15.97 o
   6   0  11       20.63       -0.81     10.69 o
   7   0  11      155.81      150.90     11.29 o
   8   0  11       76.70       69.75     10.79 o
   9   0  11       77.87       99.64     11.36 o
  10   0  11       79.80       86.17     12.42 o
  -8   1  11      146.32      171.12     40.93 o
  -7   1  11      185.29      203.70     76.18 o
  -6   1  11       18.69       16.41      8.38 o
  -5   1  11       19.42       29.48      7.74 o
  -4   1  11        9.30       13.28      7.20 o
  -3   1  11      116.33      123.91     14.18 o
  -2   1  11       25.85       31.62     10.20 o
  -1   1  11       20.61       22.10      7.69 o
   0   1  11      200.28      198.05     14.35 o
   1   1  11       15.62        5.12      6.39 o
   2   1  11      659.21      642.35     21.38 o
   3   1  11      565.11      571.84     17.30 o
   4   1  11       39.01       37.45      8.84 o
   5   1  11       28.67       26.66      6.65 o
   6   1  11       99.54      102.03     12.25 o
   7   1  11        8.67       17.38      6.66 o
   8   1  11       11.39        7.60      8.81 o
   9   1  11        9.62       13.55      6.21 o
  10   1  11       88.64      126.28     44.53 o
  11   1  11        0.14       -3.05     17.31 o
  -8   2  11       14.65       34.08     14.51 o
  -7   2  11        4.37        4.62     10.47 o
  -6   2  11      168.99      175.14     16.48 o
  -5   2  11       21.14       23.00      8.08 o
  -4   2  11       21.25       21.30      7.89 o
  -3   2  11        6.56        6.47      6.57 o
  -2   2  11      152.35      129.91     13.91 o
  -1   2  11       15.48       10.93      7.07 o
   0   2  11      280.98      300.70     15.45 o
   1   2  11      391.16      416.66     17.65 o
   2   2  11     1491.43     1476.36     27.26 o
   3   2  11      653.34      665.03     18.39 o
   4   2  11      548.21      497.61     16.31 o
   5   2  11       20.08       25.44      5.19 o
   6   2  11      183.72      191.42     16.51 o
   7   2  11       56.08       33.01     12.13 o
   8   2  11       74.75       88.00     11.00 o
   9   2  11       87.23       86.95     11.99 o
  10   2  11       19.24       21.62      7.86 o
  11   2  11       41.42       88.91     29.21 o
  -8   3  11       98.83      113.30     20.87 o
  -7   3  11       14.86       12.64     13.28 o
  -6   3  11       41.66       39.78      9.77 o
  -5   3  11       62.39       61.90      9.35 o
  -4   3  11       64.82       56.90     11.13 o
  -3   3  11       58.92       66.97      9.55 o
  -2   3  11       17.04       13.85      4.26 o
  -1   3  11      399.82      382.43     17.26 o
   0   3  11      140.07      144.38     12.03 o
   1   3  11      736.57      720.16     24.65 o
   2   3  11     2858.28     2903.69     35.55 o
   3   3  11     3354.21     3400.45     50.76 o
   4   3  11      194.94      226.98      9.99 o
   5   3  11      369.94      367.38     13.27 o
   6   3  11        0.39       -1.54      3.91 o
   7   3  11      117.26      105.65     10.86 o
   8   3  11        2.61        0.88      5.28 o
   9   3  11        2.95        0.68      6.06 o
  10   3  11        7.01       -9.28     21.01 o
  11   3  11      108.27      178.35     34.93 o
  -8   4  11       54.31       64.76     18.36 o
  -7   4  11       30.35       28.22     15.13 o
  -6   4  11       57.14       44.39      8.99 o
  -5   4  11      165.89      195.08     15.44 o
  -4   4  11       67.58       60.69      9.57 o
  -3   4  11       95.48      103.10     10.94 o
  -2   4  11      199.96      220.87     11.14 o
  -1   4  11      452.02      460.53     13.00 o
   0   4  11       72.37       75.52      8.50 o
   1   4  11      616.38      644.82     13.35 o
   2   4  11        0.05       -2.95      2.95 o
   3   4  11       10.57        5.83      3.14 o
   4   4  11       53.00       45.63      5.57 o
   5   4  11       16.97       13.91      4.40 o
   6   4  11        4.00        5.79      4.81 o
   7   4  11       22.48       24.49      8.10 o
   8   4  11       75.74       86.36     12.42 o
   9   4  11       20.91       14.22     11.62 o
  10   4  11        0.04        1.20      7.58 o
  11   4  11       15.52       20.62     10.06 o
  -8   5  11       30.90       41.12     13.45 o
  -7   5  11      233.90      238.79     18.21 o
  -6   5  11        4.99       23.93      9.45 o
  -5   5  11       58.09       53.34      8.43 o
  -4   5  11        0.18       -1.63      5.12 o
  -3   5  11        7.28       -5.27      5.27 o
  -2   5  11      217.83      238.42      9.03 o
  -1   5  11      166.60      166.43      6.95 o
   0   5  11      297.02      290.20     11.98 o
   1   5  11      235.64      220.04      8.60 o
   2   5  11     1030.10     1079.96     17.34 o
   3   5  11      131.87      131.78      9.20 o
   4   5  11       81.87      109.37      9.55 o
   5   5  11      158.71      161.90     15.95 o
   6   5  11        6.01        2.77      4.36 o
   7   5  11      151.45      127.61     10.87 o
   8   5  11      197.49      215.48     17.82 o
   9   5  11      100.63      100.12     13.74 o
  10   5  11       66.26       78.27     32.25 o
  11   5  11       28.63       25.69     25.44 o
  -8   6  11        5.89       -2.17     10.45 o
  -7   6  11       68.18       64.02     12.10 o
  -6   6  11       68.00       64.32     10.47 o
  -5   6  11        5.11       -0.43      7.18 o
  -4   6  11       26.15       23.84      5.49 o
  -3   6  11       30.29       27.76      6.62 o
  -2   6  11      606.46      588.24     12.81 o
  -1   6  11        3.23        5.43      3.54 o
   0   6  11      506.47      510.73     11.71 o
   1   6  11      208.85      229.11     13.08 o
   2   6  11      261.61      290.79     11.43 o
   3   6  11       59.03       58.47      6.70 o
   4   6  11     1480.81     1493.69     25.24 o
   5   6  11      167.75      193.61     13.71 o
   6   6  11      240.41      222.57     13.71 o
   7   6  11        8.86        2.93      4.91 o
   8   6  11      156.35      146.58     15.54 o
   9   6  11       10.26       -3.99      7.44 o
  10   6  11        0.43        1.62      8.40 o
  11   6  11        2.83       -8.66     11.10 o
  -7   7  11        9.88       24.59     10.15 o
  -6   7  11      120.75      105.14     12.08 o
  -5   7  11        5.51        3.32      7.30 o
  -4   7  11        0.30        6.45      5.59 o
  -3   7  11        0.04        8.75      3.91 o
  -2   7  11      113.84      119.40      9.54 o
  -1   7  11       19.50       14.40      5.58 o
   0   7  11       29.16       30.18      5.22 o
   1   7  11        0.77       -0.42      4.03 o
   2   7  11      776.20      809.03     17.63 o
   3   7  11      155.21      178.53     11.64 o
   4   7  11      308.04      338.15     12.64 o
   5   7  11      398.55      416.13     16.85 o
   6   7  11        7.38        6.34      4.67 o
   7   7  11       80.62       70.48      8.19 o
   8   7  11      166.53      187.10     15.29 o
   9   7  11       39.16       17.62      8.58 o
  10   7  11        3.57       -3.91      8.60 o
  11   7  11       72.72       69.09     20.80 o
  -7   8  11       21.27        6.01     15.76 o
  -6   8  11       93.86       92.33     13.01 o
  -5   8  11      115.31      121.26     12.24 o
  -4   8  11       90.14      107.06     10.87 o
  -3   8  11        1.29       -1.31      3.69 o
  -2   8  11       18.10       14.48      6.23 o
  -1   8  11       21.52       17.21      5.70 o
   0   8  11      322.79      318.49     11.32 o
   1   8  11        3.35        5.05      4.24 o
   2   8  11      154.66      134.72     11.27 o
   3   8  11      691.53      676.54     16.91 o
   4   8  11       64.65       58.31      7.19 o
   5   8  11      661.00      659.09     17.58 o
   6   8  11       96.85       87.28     12.62 o
   7   8  11      329.33      327.57     14.63 o
   8   8  11       59.48       65.86      8.95 o
   9   8  11       21.89       12.49      8.09 o
  10   8  11       35.46       39.32     10.48 o
  11   8  11       20.55       34.98     11.93 o
  -7   9  11        5.87       -9.43     10.05 o
  -6   9  11       31.66       26.87     12.34 o
  -5   9  11      131.93      133.45     18.04 o
  -4   9  11       46.35       46.50     16.08 o
  -3   9  11       59.39       53.75      7.40 o
  -2   9  11        0.09        2.52      4.83 o
  -1   9  11       33.28       34.23      6.43 o
   0   9  11        1.89        3.61      5.28 o
   1   9  11      603.26      643.68     21.12 o
   2   9  11     1109.94     1131.00     27.67 o
   3   9  11      417.49      433.16     13.98 o
   4   9  11      401.73      392.08     13.86 o
   5   9  11        2.65        8.51      4.47 o
   6   9  11       29.39       19.36      5.37 o
   7   9  11        8.58       13.61      5.51 o
   8   9  11      181.49      188.40     13.22 o
   9   9  11       61.47       53.17      8.56 o
  10   9  11       13.29        1.13      8.43 o
  11   9  11        7.94       25.60     16.83 o
  -6  10  11       43.13       64.75     35.39 o
  -5  10  11      104.75       82.52     37.51 o
  -4  10  11      297.93      321.90     36.52 o
  -3  10  11        5.16       11.57      6.99 o
  -2  10  11      167.26      166.62     10.86 o
  -1  10  11       38.10       28.53      6.70 o
   0  10  11      253.15      273.04     12.40 o
   1  10  11       16.81       17.41      4.77 o
   2  10  11       31.56       33.81     11.20 o
   3  10  11      191.44      168.99     16.17 o
   4  10  11      732.42      732.08     18.75 o
   5  10  11       66.76       92.94      9.21 o
   6  10  11       98.66      114.00     10.24 o
   7  10  11        1.35        7.16      6.02 o
   8  10  11        8.02        7.17      5.51 o
   9  10  11        2.22       -2.49      6.16 o
  10  10  11       29.48       49.77     12.74 o
  11  10  11        4.86       20.12     16.71 o
  -6  11  11      161.14      174.85     40.69 o
  -5  11  11       21.85       47.76     17.24 o
  -4  11  11       60.65       83.38     21.65 o
  -3  11  11      124.75      125.46     33.95 o
  -2  11  11        5.56        8.43      5.54 o
  -1  11  11        2.66        7.87      5.42 o
   0  11  11       49.42       42.11      7.38 o
   1  11  11       79.63       88.38      9.14 o
   2  11  11      140.24      140.26     10.47 o
   3  11  11       11.23       19.32      5.49 o
   4  11  11      282.50      300.95     13.44 o
   5  11  11       29.45       32.11      6.56 o
   6  11  11        0.36       -1.14      4.75 o
   7  11  11        1.76       -0.93      6.88 o
   8  11  11       41.74       36.54      8.52 o
   9  11  11       11.38        6.87      7.23 o
  10  11  11        2.11        8.35      9.86 o
  -5  12  11      197.07      220.08     26.49 o
  -4  12  11        4.91       28.65     17.67 o
  -3  12  11       27.72       19.78     10.70 o
  -2  12  11       23.52       37.54      8.38 o
  -1  12  11        5.50       12.38      5.91 o
   0  12  11       65.71       67.87      8.55 o
   1  12  11        1.30        9.49      5.99 o
   2  12  11      297.13      268.60     19.44 o
   3  12  11       13.95       21.78      8.12 o
   4  12  11        6.25        8.79      5.64 o
   5  12  11      148.47      151.27     12.78 o
   6  12  11       27.87       23.82     10.84 o
   7  12  11        0.85        5.38      6.79 o
   8  12  11       12.65        1.98      6.56 o
   9  12  11        0.03       11.43      7.52 o
  10  12  11       38.91       69.95     14.48 o
  -5  13  11       48.69      138.72     33.71 o
  -4  13  11        1.87       25.27     23.97 o
  -3  13  11      132.72      145.38     21.28 o
  -2  13  11        0.10        3.40      6.31 o
  -1  13  11       22.49       20.91      7.99 o
   0  13  11        0.13       -1.02      6.75 o
   1  13  11        0.52       -3.15      6.21 o
   2  13  11      186.74      206.15     11.99 o
   3  13  11      124.92      136.44     11.99 o
   4  13  11      441.29      452.90     17.77 o
   5  13  11       15.41       14.85      6.30 o
   6  13  11       53.13       36.98     10.49 o
   7  13  11       28.52       32.79      8.36 o
   8  13  11       23.82       17.16      7.79 o
   9  13  11        5.69        5.15      8.10 o
  10  13  11       13.50        3.45     12.42 o
  -4  14  11       69.89       33.44     26.03 o
  -3  14  11       41.20       47.75     16.76 o
  -2  14  11        7.50       33.82     24.58 o
  -1  14  11        0.45        9.69      8.71 o
   0  14  11        0.79        7.65      7.00 o
   1  14  11       57.70       71.47     10.55 o
   2  14  11       16.43       25.84      6.71 o
   3  14  11       43.44       32.08      8.06 o
   4  14  11       93.12      101.10     11.27 o
   5  14  11        0.03        8.13      7.12 o
   6  14  11      163.01      173.60     14.63 o
   7  14  11        0.04       -1.71      6.43 o
   8  14  11        1.45        5.69      7.02 o
   9  14  11        0.04       15.90     10.88 o
  -3  15  11      272.13      347.06     32.01 o
  -2  15  11      140.40      146.47     53.35 o
  -1  15  11       54.83       59.60     17.51 o
   0  15  11        2.24        8.14     14.19 o
   1  15  11       12.21        4.14      8.04 o
   2  15  11        4.17        9.15      7.31 o
   3  15  11        4.46       10.22      6.79 o
   4  15  11       24.92       17.04      7.23 o
   5  15  11        0.32       -4.22      6.19 o
   6  15  11       29.80       40.49      9.97 o
   7  15  11       67.16       65.57     11.29 o
   8  15  11       29.83       36.46     12.82 o
   9  15  11      147.57      145.20     23.56 o
  -2  16  11       19.51       32.87     16.34 o
  -1  16  11        0.02        5.33     19.23 o
   0  16  11        0.03       10.02     14.62 o
   1  16  11       33.74       29.17      9.66 o
   2  16  11       44.53       45.86     10.36 o
   3  16  11        3.37        8.09      7.34 o
   4  16  11       16.92       13.73      8.10 o
   5  16  11       85.00       88.26     13.50 o
   6  16  11       22.47       27.67      9.73 o
   7  16  11       65.07       45.73     13.48 o
   8  16  11        6.44       11.15     13.05 o
  -1  17  11       47.67       28.04     16.29 o
   0  17  11       24.64       34.86     17.33 o
   1  17  11        3.28       11.13     10.61 o
   2  17  11        2.57       -5.35      9.44 o
   3  17  11      123.29      131.48     17.75 o
   4  17  11       67.98       62.35     11.36 o
   5  17  11        1.53        0.43      8.31 o
   6  17  11       60.16       37.24     15.41 o
   7  17  11       62.53       66.56     18.60 o
   1  18  11       77.18       65.36     19.68 o
   2  18  11       44.78       27.41     13.26 o
   3  18  11       41.22       29.52     12.36 o
   4  18  11      137.86      138.01     15.75 o
   5  18  11       10.10        8.41     13.75 o
  -1 -10  12       10.70       23.20     17.72 o
   0 -10  12        5.31       20.03     18.58 o
   1 -10  12        3.13       23.33     17.90 o
   2 -10  12       11.59       48.49     19.53 o
  -3  -9  12       15.92       -1.12     14.57 o
  -2  -9  12       23.12       27.36     19.06 o
  -1  -9  12       83.56       76.58     24.08 o
   0  -9  12        0.01       28.30     17.12 o
   1  -9  12        2.97       14.74     16.07 o
   2  -9  12        0.25       19.26     16.48 o
   3  -9  12        5.69       24.07     17.94 o
   4  -9  12       37.25       57.53     22.27 o
  -4  -8  12        1.59       18.70     17.84 o
  -3  -8  12       28.17       27.98     18.95 o
  -2  -8  12        4.84       20.36     16.61 o
  -1  -8  12        5.44       -1.95     11.63 o
   0  -8  12        1.25       30.40     17.45 o
   1  -8  12        0.04       24.53     14.47 o
   2  -8  12       62.24       84.03     23.74 o
   3  -8  12      182.00      155.21     30.35 o
   4  -8  12       32.54       38.58     18.69 o
   5  -8  12       13.59       24.29     20.13 o
  -5  -7  12       46.95       11.71     18.63 o
  -4  -7  12        5.24       21.06     17.05 o
  -3  -7  12       40.38       23.20     17.12 o
  -2  -7  12       10.25       92.82     75.47 o
  -1  -7  12        3.79        9.94     11.82 o
   0  -7  12        0.04       -5.06     11.42 o
   1  -7  12      106.69       92.48     22.00 o
   2  -7  12       65.80       75.42     22.06 o
   3  -7  12        0.12       -1.78     11.54 o
   4  -7  12       74.34       81.11     24.20 o
   5  -7  12       36.77       58.94     22.30 o
   6  -7  12       15.24       55.30     21.59 o
  -6  -6  12        5.97       -3.75     17.27 o
  -5  -6  12       28.21       12.30     17.21 o
  -4  -6  12       46.36       67.21     22.71 o
  -3  -6  12        6.35       10.82     12.08 o
  -2  -6  12      358.10      338.90     30.03 o
  -1  -6  12        0.12        1.65      8.65 o
   0  -6  12        5.92       30.81     14.28 o
   1  -6  12        3.56        8.91     10.09 o
   2  -6  12       25.98       38.08     18.31 o
   3  -6  12       24.52       37.72     17.28 o
   4  -6  12        8.85       27.40     16.23 o
   5  -6  12       11.20       32.80     20.08 o
   6  -6  12        5.88       17.01     18.79 o
   7  -6  12      112.77      124.80     30.75 o
  -6  -5  12        5.38        3.86     15.83 o
  -5  -5  12        2.55       -4.87     13.51 o
  -4  -5  12      110.96      127.10     20.58 o
  -3  -5  12       13.24       10.13     10.22 o
  -2  -5  12        0.92        8.91      9.83 o
  -1  -5  12      151.57      162.81     19.76 o
   0  -5  12        0.00       19.95     12.60 o
   1  -5  12       45.52        7.38     12.14 o
   2  -5  12       42.90       54.70     18.01 o
   3  -5  12       28.99       16.39     14.62 o
   4  -5  12        0.05        1.79     13.88 o
   5  -5  12      102.40      119.74     26.94 o
   6  -5  12       19.31       51.48     18.90 o
   7  -5  12      154.55      141.76     29.64 o
   8  -5  12       11.36        8.00     19.10 o
  -7  -4  12       30.84       24.56     19.25 o
  -6  -4  12       40.61       16.44     16.80 o
  -5  -4  12       24.37       30.30     17.87 o
  -4  -4  12       11.74        5.99     11.07 o
  -3  -4  12      121.03      107.31     18.29 o
  -2  -4  12       33.20       27.95     28.59 o
  -1  -4  12      164.11      157.03     19.45 o
   0  -4  12       10.06        8.10      8.17 o
   1  -4  12        1.16        0.49      7.96 o
   2  -4  12       44.51       40.68     12.23 o
   3  -4  12       92.91      106.70     17.01 o
   4  -4  12      132.27      157.23     21.43 o
   5  -4  12      183.98      167.77     22.80 o
   6  -4  12      157.46      186.86     17.92 o
   7  -4  12        7.97       11.44     14.15 o
   8  -4  12       10.97       19.66     20.66 o
  -7  -3  12       23.03       20.25     17.77 o
  -6  -3  12        0.80       -2.96     14.62 o
  -5  -3  12      152.52      147.61     28.98 o
  -4  -3  12        5.54       -6.72      7.93 o
  -3  -3  12      174.16      181.46     18.43 o
  -2  -3  12       74.06       68.88     14.52 o
  -1  -3  12       94.16       93.44     16.05 o
   0  -3  12       15.67       18.67      8.57 o
   1  -3  12       49.01       46.51     12.58 o
   2  -3  12        0.38       10.48      9.96 o
   3  -3  12       83.42      107.81     17.02 o
   4  -3  12        1.24        6.39     10.02 o
   5  -3  12       70.42       43.66     14.67 o
   6  -3  12      115.04      131.66     21.27 o
   7  -3  12        5.80       20.38     15.17 o
   8  -3  12       15.85       34.37      8.95 o
   9  -3  12       28.51       24.62      9.54 o
  -7  -2  12        0.08       -0.77     14.33 o
  -6  -2  12       12.74        7.98     11.30 o
  -5  -2  12        2.73       22.60      9.20 o
  -4  -2  12        3.22        3.74     11.61 o
  -3  -2  12       47.24       54.80     11.71 o
  -2  -2  12       53.33       62.81     17.13 o
  -1  -2  12       23.52       24.69     11.81 o
   0  -2  12       58.83       54.20     14.18 o
   1  -2  12        0.34       -2.99      5.92 o
   2  -2  12       25.18       12.04      8.77 o
   3  -2  12       37.91       11.09      9.80 o
   4  -2  12        8.15       12.99      7.93 o
   5  -2  12        3.05       -3.07      9.66 o
   6  -2  12        2.30        5.47     10.13 o
   7  -2  12       44.93       58.66     16.74 o
   8  -2  12       10.00        4.69      6.94 o
   9  -2  12      105.82      113.26     13.13 o
  -7  -1  12       27.36       36.76     13.33 o
  -6  -1  12       20.28        9.45     11.97 o
  -5  -1  12        6.31       -6.26     12.92 o
  -4  -1  12      171.54      201.99     19.21 o
  -3  -1  12        1.08        4.74      7.66 o
  -2  -1  12      110.57       98.26     13.85 o
  -1  -1  12      104.36       84.38     11.99 o
   0  -1  12        3.82        4.72      6.95 o
   1  -1  12       79.01       92.39     11.98 o
   2  -1  12       48.03       35.47     11.37 o
   3  -1  12        0.02        2.90      8.87 o
   4  -1  12        0.86        5.14      6.12 o
   5  -1  12      139.16      136.94     12.44 o
   6  -1  12        1.17        1.66      6.58 o
   7  -1  12      135.63      137.22     11.52 o
   8  -1  12        5.16        7.00      6.40 o
   9  -1  12      206.68      205.29     15.83 o
  10  -1  12       21.81       25.85     12.80 o
  -7   0  12        7.97       40.21     15.48 o
  -6   0  12        8.14       -2.84     16.44 o
  -5   0  12        0.42       -1.59      7.12 o
  -4   0  12      168.37      135.63     28.77 o
  -3   0  12      287.07      275.16     30.87 o
  -2   0  12      168.76      164.27     16.54 o
  -1   0  12       21.43       33.58      9.45 o
   0   0  12       79.83       51.33     17.25 o
   1   0  12      113.50      152.20     14.56 o
   2   0  12      131.10      132.46     18.03 o
   3   0  12      145.48      135.11     11.22 o
   4   0  12      350.33      363.30     17.49 o
   5   0  12       42.81       51.87     10.98 o
   6   0  12       48.59       39.35     10.88 o
   7   0  12       61.04       46.26      8.49 o
   8   0  12       45.05       58.56      8.78 o
   9   0  12        6.98        7.23      7.10 o
  10   0  12        0.56        2.27     11.54 o
  -8   1  12       90.60       80.82     26.16 o
  -7   1  12        0.07       12.62     11.43 o
  -6   1  12       10.24        7.22      9.19 o
  -5   1  12        2.21       -1.97      7.12 o
  -4   1  12      108.93       92.28     17.38 o
  -3   1  12       84.42      103.30     13.52 o
  -2   1  12       33.93       24.21      8.53 o
  -1   1  12       22.19       -7.21     16.20 o
   0   1  12       83.36       75.80     36.24 o
   1   1  12       51.25       48.21      9.37 o
   2   1  12       59.54       66.67      8.48 o
   3   1  12      121.15      142.63     11.49 o
   4   1  12       26.75       34.50      7.49 o
   5   1  12       24.67        8.94      5.94 o
   6   1  12      121.37      133.34     12.13 o
   7   1  12        4.81        4.91     12.27 o
   8   1  12      284.06      314.55     19.46 o
   9   1  12       24.86       16.97      6.75 o
  10   1  12       69.78       89.68     17.00 o
  -8   2  12       12.14        2.81     15.02 o
  -7   2  12        0.18        7.25     13.92 o
  -6   2  12        0.01        1.76      7.91 o
  -5   2  12        7.19        8.96      7.88 o
  -4   2  12      121.27      100.83     11.66 o
  -3   2  12       50.18       40.21     12.46 o
  -2   2  12      208.50      218.05     21.48 o
  -1   2  12       11.94       22.27      8.36 o
   0   2  12       54.36       88.26     11.15 o
   1   2  12       57.81       70.84     17.60 o
   2   2  12       66.85       71.27      8.70 o
   3   2  12       52.26       71.10      8.77 o
   4   2  12       83.45       95.59      9.61 o
   5   2  12        5.97        5.51      3.99 o
   6   2  12       39.59       42.64     10.63 o
   7   2  12      217.08      246.06     16.21 o
   8   2  12      151.32      147.89     18.75 o
   9   2  12       44.62       36.99     16.59 o
  10   2  12      288.71      314.98     21.25 o
  -8   3  12        3.18        3.24     13.87 o
  -7   3  12       42.85       34.46     14.42 o
  -6   3  12       29.43       37.43     13.19 o
  -5   3  12       49.69       49.46     10.30 o
  -4   3  12        0.05       -5.82      8.47 o
  -3   3  12        3.39        8.92      7.20 o
  -2   3  12        4.26        6.80     10.84 o
  -1   3  12      546.54      522.94     40.18 o
   0   3  12       21.28       29.50      6.58 o
   1   3  12      557.01      568.12     17.46 o
   2   3  12       34.85       24.05      5.37 o
   3   3  12      361.63      375.95     16.67 o
   4   3  12       25.04       21.67      4.75 o
   5   3  12       32.85       20.50      6.69 o
   6   3  12       47.20       43.35      6.22 o
   7   3  12       96.03      114.59     13.62 o
   8   3  12       10.14        1.37      8.64 o
   9   3  12       12.14       27.44     10.25 o
  10   3  12        4.48       17.84     26.63 o
  11   3  12       86.80      115.66     33.33 o
  -7   4  12       58.00       57.36     34.71 o
  -6   4  12        1.97        8.17     10.33 o
  -5   4  12        3.43       -2.87      8.13 o
  -4   4  12        1.15        6.03      9.74 o
  -3   4  12       23.33       14.17      7.23 o
  -2   4  12       14.96       14.80      4.50 o
  -1   4  12      436.05      465.02     16.34 o
   0   4  12        1.40       -4.76      4.93 o
   1   4  12       15.60       28.47      4.67 o
   2   4  12        5.58        1.50      2.71 o
   3   4  12       17.47       17.45      4.07 o
   4   4  12      300.66      298.47     12.32 o
   5   4  12      101.87      102.14     10.65 o
   6   4  12        0.08       -3.38      3.38 o
   7   4  12        9.82        2.54      6.12 o
   8   4  12      144.44      149.79     24.82 o
   9   4  12       20.37       32.10     10.04 o
  10   4  12        9.26       29.50     11.55 o
  11   4  12       57.89      151.87     31.92 o
  -7   5  12       48.42       61.26     16.83 o
  -6   5  12       16.89       19.47     12.45 o
  -5   5  12       48.05       37.16      8.24 o
  -4   5  12        5.35       -1.26      8.08 o
  -3   5  12      785.32      793.06     21.76 o
  -2   5  12       11.18        9.64      4.16 o
  -1   5  12      191.77      217.23      9.61 o
   0   5  12      776.30      784.57     21.89 o
   1   5  12       65.06       73.80      7.49 o
   2   5  12       66.38       71.84      7.36 o
   3   5  12      257.93      258.80     11.33 o
   4   5  12        0.81        1.06      4.09 o
   5   5  12       15.32        9.39      7.15 o
   6   5  12       71.92       96.04     12.46 o
   7   5  12       11.15       10.22      5.82 o
   8   5  12      607.25      626.61     25.67 o
   9   5  12       22.21        6.62      7.57 o
  10   5  12       20.99       25.32     11.13 o
  11   5  12       36.60       46.44     14.82 o
  -7   6  12       19.08       32.41      9.85 o
  -6   6  12       44.80       64.46     12.14 o
  -5   6  12        2.30       -5.00     12.75 o
  -4   6  12      114.35      112.66     10.74 o
  -3   6  12       82.84       82.80      9.82 o
  -2   6  12      514.81      535.91     14.51 o
  -1   6  12      168.59      166.95     10.22 o
   0   6  12      253.98      273.11     12.16 o
   1   6  12       52.75       55.26      6.55 o
   2   6  12       77.27       96.05      8.39 o
   3   6  12      127.64      123.00      9.15 o
   4   6  12       17.36       23.16      5.28 o
   5   6  12       52.30       51.96      7.21 o
   6   6  12        0.01       -3.63      3.63 o
   7   6  12        3.94        0.93      4.56 o
   8   6  12       16.70       16.62     11.52 o
   9   6  12      128.70      122.53     15.43 o
  10   6  12      180.87      176.28     28.74 o
  11   6  12       31.08       22.23     27.38 o
  -7   7  12       45.66       34.47     12.84 o
  -6   7  12        4.85       -0.03      9.79 o
  -5   7  12       32.92       48.04     10.76 o
  -4   7  12       92.71       89.45     10.09 o
  -3   7  12       18.83       22.74      6.55 o
  -2   7  12      436.79      443.23     13.57 o
  -1   7  12      120.93      115.26     10.38 o
   0   7  12        3.07       -3.11      3.43 o
   1   7  12      234.96      232.11     11.74 o
   2   7  12      275.25      279.34     11.55 o
   3   7  12      290.48      329.27     12.86 o
   4   7  12       45.23       47.18      6.84 o
   5   7  12       29.64       35.25      6.52 o
   6   7  12       23.98       17.48      5.63 o
   7   7  12      239.37      245.29     20.88 o
   8   7  12        2.05        0.57      5.31 o
   9   7  12      220.52      246.40     21.38 o
  10   7  12        9.11       11.09      9.05 o
  11   7  12       65.96       71.57     16.55 o
  -7   8  12       18.30        7.28     11.66 o
  -6   8  12        8.18       17.31      9.58 o
  -5   8  12        9.01        9.77      7.77 o
  -4   8  12       34.47       39.02     11.47 o
  -3   8  12        7.22        7.98      5.11 o
  -2   8  12       20.38       24.13      7.36 o
  -1   8  12      133.53      133.55     11.51 o
   0   8  12        3.19        2.92      6.12 o
   1   8  12      478.74      492.78     14.48 o
   2   8  12       19.74       19.41      5.05 o
   3   8  12      392.08      359.35     13.14 o
   4   8  12       81.82       71.58      7.94 o
   5   8  12      224.57      215.73     12.68 o
   6   8  12        2.87        2.37      4.53 o
   7   8  12       17.77       23.24      6.07 o
   8   8  12       37.92       28.99      7.82 o
   9   8  12        1.14        8.88      7.84 o
  10   8  12       78.90      107.37     15.27 o
  11   8  12       19.90       22.54     16.64 o
  -6   9  12       21.08       20.70     15.60 o
  -5   9  12        3.29        5.18     24.84 o
  -4   9  12       14.39       11.75     16.13 o
  -3   9  12      213.85      237.38     12.15 o
  -2   9  12       99.27       95.85      9.74 o
  -1   9  12      221.51      245.15     13.89 o
   0   9  12      490.34      477.09     15.19 o
   1   9  12       90.95       90.25      9.19 o
   2   9  12      350.62      343.11     13.16 o
   3   9  12      223.21      211.68     12.10 o
   4   9  12        0.05        0.57      4.52 o
   5   9  12       22.82       18.68      5.86 o
   6   9  12       19.25        6.12      5.14 o
   7   9  12        3.90        9.04      5.46 o
   8   9  12      157.73      172.21     13.11 o
   9   9  12        0.12        7.08      6.44 o
  10   9  12       92.10       80.92     14.17 o
  11   9  12        4.02       11.20     15.15 o
  -6  10  12        0.05      -12.12     23.09 o
  -5  10  12       78.62       82.00     20.45 o
  -4  10  12       22.76       -1.17     14.29 o
  -3  10  12        4.84        6.94      7.01 o
  -2  10  12      437.84      443.19     16.57 o
  -1  10  12       26.86       24.58      6.42 o
   0  10  12      444.42      469.75     15.42 o
   1  10  12       17.95       24.06      5.64 o
   2  10  12      183.50      215.93     12.39 o
   3  10  12       62.04       66.85      7.86 o
   4  10  12        3.89        4.99      5.06 o
   5  10  12       18.66       17.43      8.10 o
   6  10  12       81.19       91.26     12.75 o
   7  10  12       82.48       78.70      9.54 o
   8  10  12      126.49      138.32     12.22 o
   9  10  12       14.21       19.74      7.10 o
  10  10  12      357.73      410.96     53.24 o
  -5  11  12        0.96        6.86     15.67 o
  -4  11  12       16.26       14.75     15.69 o
  -3  11  12        0.29       10.96     14.78 o
  -2  11  12      258.41      254.19     14.54 o
  -1  11  12      153.25      147.97     11.22 o
   0  11  12      398.29      407.26     19.72 o
   1  11  12      601.63      595.43     17.62 o
   2  11  12      140.47      134.52     10.33 o
   3  11  12      274.09      280.05     14.83 o
   4  11  12      771.58      796.83     20.49 o
   5  11  12      202.46      205.87     13.25 o
   6  11  12       84.60       89.42      9.92 o
   7  11  12       14.60       17.26      6.97 o
   8  11  12       82.29       67.41     10.35 o
   9  11  12        0.30       -1.80      7.20 o
  10  11  12       94.77      117.73     23.06 o
  -5  12  12        0.31       12.86     15.89 o
  -4  12  12       20.15       15.80     15.85 o
  -3  12  12       91.89      106.99     21.51 o
  -2  12  12        0.70        6.98      7.59 o
  -1  12  12      234.61      231.01     13.78 o
   0  12  12      266.83      278.88     25.56 o
   1  12  12      467.18      527.00     21.09 o
   2  12  12       16.34       18.37      6.14 o
   3  12  12      353.18      340.62     14.79 o
   4  12  12        2.81        6.43      6.66 o
   5  12  12      147.40      146.92     12.84 o
   6  12  12       88.29       91.69     10.95 o
   7  12  12        0.37        0.24      5.77 o
   8  12  12       10.38       13.68      6.44 o
   9  12  12       69.31       55.21     10.88 o
  10  12  12       55.12       61.70     14.37 o
  -4  13  12       21.44       51.44     18.35 o
  -3  13  12      191.70      147.87     24.76 o
  -2  13  12        3.08       14.76     10.91 o
  -1  13  12       44.79       65.83      9.87 o
   0  13  12      237.18      214.10     15.56 o
   1  13  12       26.49       20.85      7.98 o
   2  13  12      136.16      142.00     18.73 o
   3  13  12       41.02       37.64     12.10 o
   4  13  12       26.30       21.87      7.18 o
   5  13  12        7.69        4.87      5.65 o
   6  13  12       73.95       70.62     10.30 o
   7  13  12        7.35       10.39      6.97 o
   8  13  12       43.61       45.60     10.20 o
   9  13  12        0.00        5.54      8.66 o
  10  13  12       14.83        7.23     12.15 o
  -4  14  12        6.23        6.34     26.39 o
  -3  14  12        0.70        8.96     24.98 o
  -2  14  12      214.67      272.91     36.37 o
  -1  14  12       54.16       52.21     11.64 o
   0  14  12      274.32      294.59     15.83 o
   1  14  12        1.29        8.30      6.87 o
   2  14  12      210.22      215.77     15.78 o
   3  14  12       49.28       54.86      9.32 o
   4  14  12       10.69       -2.38      8.75 o
   5  14  12        1.11        9.34      6.39 o
   6  14  12        7.01        1.05      6.59 o
   7  14  12        2.08        7.16      8.75 o
   8  14  12        1.25        5.18      7.92 o
   9  14  12      108.99      104.80     17.42 o
  -3  15  12        1.81       39.28     24.44 o
  -2  15  12      394.26      471.49     32.84 o
  -1  15  12       32.06       49.47     16.52 o
   0  15  12       52.96       76.52     13.83 o
   1  15  12      225.47      240.59     16.48 o
   2  15  12      114.21      129.39     13.43 o
   3  15  12      214.16      186.70     14.81 o
   4  15  12      314.42      328.60     19.29 o
   5  15  12        5.53       -1.06      6.61 o
   6  15  12       89.88       81.60     11.36 o
   7  15  12        0.93       -0.75      7.48 o
   8  15  12        0.11        3.57      9.95 o
  -2  16  12       84.60       90.56     49.43 o
  -1  16  12       71.14       61.61     18.66 o
   0  16  12       11.88       20.66     16.27 o
   1  16  12      117.81      112.93     16.23 o
   2  16  12        0.73       -7.79      7.79 o
   3  16  12       75.95       71.50     13.68 o
   4  16  12        0.38       -2.11      7.11 o
   5  16  12      176.64      188.07     15.94 o
   6  16  12       43.81       30.49      9.81 o
   7  16  12        0.68        7.39     11.76 o
   8  16  12       33.54       28.26     12.40 o
   0  17  12        2.61       29.08     45.11 o
   1  17  12        1.63       -3.60      9.98 o
   2  17  12        0.68        0.66      9.74 o
   3  17  12      155.61      156.49     23.40 o
   4  17  12       23.71       12.33      8.57 o
   5  17  12       42.37       35.35      9.67 o
   6  17  12        0.35        6.79     11.40 o
   2  18  12       85.02       84.25     21.96 o
   3  18  12        2.60        8.57     14.36 o
   4  18  12       51.59       60.79     27.46 o
  -1  -9  13       29.07       16.23     16.72 o
   0  -9  13       32.00       30.40     20.42 o
   1  -9  13        3.15       19.44     17.30 o
   2  -9  13        5.98       10.85     14.93 o
  -3  -8  13        3.09       12.46     17.15 o
  -2  -8  13       52.68       42.03     21.15 o
  -1  -8  13       53.30       31.69     17.47 o
   0  -8  13       21.92       36.95     17.69 o
   1  -8  13      193.73      226.53     36.38 o
   2  -8  13       50.75       65.28     20.56 o
   3  -8  13       38.27       57.58     20.14 o
   4  -8  13       36.42        9.50     14.53 o
  -4  -7  13        4.99        5.48     17.99 o
  -3  -7  13        2.51       -7.47     13.87 o
  -2  -7  13       37.93       40.51     19.23 o
  -1  -7  13       65.67       59.76     20.32 o
   0  -7  13       47.86       55.98     20.85 o
   1  -7  13        0.30       16.33     14.68 o
   2  -7  13       15.15       12.84     14.07 o
   3  -7  13        0.74        8.15     13.73 o
   4  -7  13       37.29       71.27     22.30 o
   5  -7  13        0.10       35.58     19.16 o
  -5  -6  13        1.73        3.74     15.23 o
  -4  -6  13       30.21       18.58     15.98 o
  -3  -6  13        8.97       10.06     16.82 o
  -2  -6  13      104.98       40.58     14.68 o
  -1  -6  13       23.10        0.84     11.29 o
   0  -6  13        1.43        8.56     12.45 o
   1  -6  13       21.45       18.04     15.09 o
   2  -6  13        1.35       12.96     14.69 o
   3  -6  13       17.08       19.43     14.34 o
   4  -6  13       73.11       91.95     24.77 o
   5  -6  13        2.32       -4.29     13.98 o
   6  -6  13        2.87       -0.34     14.15 o
  -5  -5  13        2.57        6.96     16.73 o
  -4  -5  13       31.33       32.57     17.54 o
  -3  -5  13        0.07       10.10     10.48 o
  -2  -5  13      134.97       83.38     39.47 o
  -1  -5  13       34.69       31.82     29.18 o
   0  -5  13       56.36       69.91     20.57 o
   1  -5  13       19.07       12.75     13.95 o
   2  -5  13        1.65       12.41     12.81 o
   3  -5  13       50.31       61.56     20.41 o
   4  -5  13      152.00      109.49     24.33 o
   5  -5  13      499.34      472.79     42.02 o
   6  -5  13       36.17       53.04     21.11 o
   7  -5  13      101.30       87.69     24.32 o
  -6  -4  13       33.19       16.35     18.61 o
  -5  -4  13       68.07       39.84     19.59 o
  -4  -4  13        1.31       -3.13     11.62 o
  -3  -4  13       66.52       14.94     44.98 o
  -2  -4  13        1.00       24.38     17.22 o
  -1  -4  13       34.48       35.76     11.69 o
   0  -4  13        2.07       14.58     12.29 o
   1  -4  13      126.82      125.81     24.38 o
   2  -4  13       35.01       31.62     12.34 o
   3  -4  13       90.16       96.00     17.41 o
   4  -4  13       47.69       65.13     15.60 o
   5  -4  13        1.13       20.27     15.13 o
   6  -4  13       45.92       44.90     14.56 o
   7  -4  13       11.29       28.98     13.87 o
   8  -4  13       65.27       63.15     25.92 o
  -6  -3  13       38.69       35.05     19.71 o
  -5  -3  13      205.32      128.56     28.90 o
  -4  -3  13       52.15       57.42     15.40 o
  -3  -3  13       48.48       55.14     20.86 o
  -2  -3  13       74.99       70.74     13.08 o
  -1  -3  13        4.53        8.41      8.56 o
   0  -3  13        0.14        2.64      6.87 o
   1  -3  13      100.14      119.02     18.48 o
   2  -3  13        0.12       -7.94      7.94 o
   3  -3  13       10.55        1.44     25.91 o
   4  -3  13      103.07       91.40     17.32 o
   5  -3  13       24.56       25.94     13.09 o
   6  -3  13       51.80       46.90     15.44 o
   7  -3  13        1.40        8.87     27.42 o
   8  -3  13       34.53       37.07     15.52 o
  -6  -2  13      100.18      107.87     26.43 o
  -5  -2  13        0.29        1.45     14.07 o
  -4  -2  13       82.17       84.31     19.04 o
  -3  -2  13       11.19       -2.56      8.38 o
  -2  -2  13       74.55       50.18     14.77 o
  -1  -2  13        2.00        3.88      8.00 o
   0  -2  13      119.02      119.24     14.42 o
   1  -2  13       59.16       53.96     19.29 o
   2  -2  13      294.54      281.22     25.77 o
   3  -2  13      133.64      123.98     18.32 o
   4  -2  13      100.83      147.50     35.36 o
   5  -2  13        2.70        5.11     14.79 o
   6  -2  13        0.48       16.38     12.80 o
   7  -2  13       48.11       52.42     16.83 o
   8  -2  13        5.36        3.09      7.21 o
   9  -2  13        0.52       13.24      8.90 o
  -7  -1  13        5.13        9.59     12.88 o
  -6  -1  13      100.16       84.85     34.87 o
  -5  -1  13        4.28       16.19     39.17 o
  -4  -1  13       92.42      100.22     14.87 o
  -3  -1  13        0.19        3.75      8.35 o
  -2  -1  13        8.20        7.12      8.29 o
  -1  -1  13       73.16       72.36     13.61 o
   0  -1  13       90.92       87.12     13.53 o
   1  -1  13       30.51       14.68      7.54 o
   2  -1  13       17.74       10.78      9.15 o
   3  -1  13       35.62       21.73      8.45 o
   4  -1  13       89.45      103.42     12.71 o
   5  -1  13      220.74      264.36     52.99 o
   6  -1  13        8.46        9.39     11.36 o
   7  -1  13      183.54      186.97     13.48 o
   8  -1  13       73.21       53.68      9.16 o
   9  -1  13        0.03        1.37      7.81 o
  -7   0  13      140.30      136.96     22.62 o
  -6   0  13       10.64       -3.85     11.91 o
  -5   0  13        7.92        7.60      9.07 o
  -4   0  13        2.40        7.24      8.11 o
  -3   0  13      297.86      282.48     22.05 o
  -2   0  13       80.61       76.45     12.82 o
  -1   0  13      166.15      192.44     17.37 o
   0   0  13       61.33       41.79      9.72 o
   1   0  13        1.69       -4.77      6.21 o
   2   0  13       90.51       95.08     17.38 o
   3   0  13        7.53       -1.60      6.99 o
   4   0  13       96.84       90.85     10.66 o
   5   0  13       38.96       58.91     12.47 o
   6   0  13        6.52        7.23      6.30 o
   7   0  13        1.57        4.94      6.10 o
   8   0  13       72.50       74.08     13.35 o
   9   0  13        3.81       15.69     13.69 o
  10   0  13       33.28       49.94     13.40 o
  -7   1  13       39.07       31.90     14.89 o
  -6   1  13       10.67       10.97     10.75 o
  -5   1  13       44.65       29.33      9.79 o
  -4   1  13        0.76       -4.50      7.36 o
  -3   1  13       95.65      139.29     15.95 o
  -2   1  13        1.81      -10.53     14.32 o
  -1   1  13        2.29       -2.52      6.98 o
   0   1  13       13.96        3.30     11.37 o
   1   1  13       34.07       46.98     12.61 o
   2   1  13        4.19        1.35      6.88 o
   3   1  13       28.31       29.70      7.35 o
   4   1  13        7.29        2.63      5.78 o
   5   1  13        4.11        8.22      5.89 o
   6   1  13      453.72      487.11     21.75 o
   7   1  13        0.73        4.89      8.22 o
   8   1  13        2.30        1.90     11.88 o
   9   1  13       46.97       42.08      9.02 o
  10   1  13        1.48      -27.85     27.85 o
  -7   2  13       40.35       52.03     29.38 o
  -6   2  13      110.98      162.25     23.64 o
  -5   2  13        0.31        6.00     10.33 o
  -4   2  13        0.03       27.32      9.76 o
  -3   2  13        2.80        6.53      9.23 o
  -2   2  13       82.17       72.21     15.25 o
  -1   2  13       48.61       47.11     13.90 o
   0   2  13      178.91      217.83     32.24 o
   1   2  13       75.01       70.32      8.78 o
   2   2  13       97.81       97.74     10.31 o
   3   2  13      157.52      192.76     13.43 o
   4   2  13        0.49        9.24      5.49 o
   5   2  13        0.32        9.49      4.63 o
   6   2  13      121.12      120.40     21.69 o
   7   2  13       72.56       60.54      9.40 o
   8   2  13       13.55        9.65      8.81 o
   9   2  13       79.64       88.96     12.30 o
  10   2  13       27.06       17.77     11.59 o
  -7   3  13        6.91       14.26     39.80 o
  -6   3  13       77.14       81.46     18.44 o
  -5   3  13       28.05       16.05     10.39 o
  -4   3  13       52.04       51.87     10.57 o
  -3   3  13       40.43       41.75     11.24 o
  -2   3  13      123.27      135.69     20.13 o
  -1   3  13        0.52        6.77      7.38 o
   0   3  13       69.86       91.60      9.97 o
   1   3  13        3.12        1.99     10.23 o
   2   3  13      144.98      156.10     12.03 o
   3   3  13      202.59      226.54     14.49 o
   4   3  13       34.91       24.33      5.38 o
   5   3  13      386.29      379.21     13.48 o
   6   3  13        5.98        6.47      5.25 o
   7   3  13      330.06      381.84     24.55 o
   8   3  13        2.06       -6.83      6.83 o
   9   3  13       80.30       69.30     12.99 o
  10   3  13       47.83       43.75     14.84 o
  -7   4  13       43.67       53.13     20.41 o
  -6   4  13       22.48       17.01     12.79 o
  -5   4  13       73.51       85.77     11.00 o
  -4   4  13       53.35       59.34     10.95 o
  -3   4  13      277.00      293.01     19.17 o
  -2   4  13       36.09       35.30      5.74 o
  -1   4  13      554.66      617.64     14.57 o
   0   4  13      116.27      126.72     16.17 o
   1   4  13       75.42       74.99      7.24 o
   2   4  13        5.80        0.58      4.38 o
   3   4  13      155.48      163.36      9.47 o
   4   4  13       15.32       11.11      6.30 o
   5   4  13       61.22       53.65     11.36 o
   6   4  13       40.66       36.70      7.31 o
   7   4  13       83.34       87.16     14.47 o
   8   4  13      203.19      200.56     21.52 o
   9   4  13       37.08       51.71     17.09 o
  10   4  13       71.52       77.45     14.31 o
  -7   5  13       36.42       14.28     16.02 o
  -6   5  13       30.93       41.34     13.82 o
  -5   5  13      184.70      202.08     14.42 o
  -4   5  13        9.69        6.12      6.82 o
  -3   5  13      152.41      190.55     13.10 o
  -2   5  13      268.36      255.05     11.53 o
  -1   5  13       31.70       38.22      6.05 o
   0   5  13       16.48       15.66      4.67 o
   1   5  13       67.32       83.99      8.16 o
   2   5  13        6.03        8.64      5.14 o
   3   5  13       76.61       88.12      8.92 o
   4   5  13      335.05      344.00     13.70 o
   5   5  13      117.36      123.90     11.10 o
   6   5  13      276.46      282.47     18.60 o
   7   5  13        5.68        1.43      5.13 o
   8   5  13      116.19      139.94     16.31 o
   9   5  13      113.84       91.13     14.32 o
  10   5  13       33.45       31.05     12.13 o
  -7   6  13       66.99       80.56     17.97 o
  -6   6  13       34.44       61.37     18.80 o
  -5   6  13        0.04        0.79      8.22 o
  -4   6  13        8.38       11.61      7.06 o
  -3   6  13        9.06        3.29      6.84 o
  -2   6  13       27.37       26.81      8.47 o
  -1   6  13       62.97       54.75      7.29 o
   0   6  13       35.09       24.76      5.87 o
   1   6  13       37.81       36.95      6.83 o
   2   6  13      220.62      215.28     14.52 o
   3   6  13        0.23       -3.91      3.91 o
   4   6  13       24.99       36.49      6.39 o
   5   6  13       20.50       10.39      6.28 o
   6   6  13       16.03       11.44      5.77 o
   7   6  13       45.14       51.91      8.77 o
   8   6  13        5.75       -5.83      7.30 o
   9   6  13       35.75       45.71     11.07 o
  10   6  13       38.78       43.32     18.11 o
  -6   7  13       43.04       43.53     10.49 o
  -5   7  13       63.78       32.75     10.68 o
  -4   7  13       30.95       41.34      9.18 o
  -3   7  13       52.13       61.77     10.02 o
  -2   7  13      105.76       92.24     11.85 o
  -1   7  13        3.76       -1.42      5.73 o
   0   7  13       31.51       40.45     10.51 o
   1   7  13        1.85        1.31      7.13 o
   2   7  13       18.63       17.96      6.45 o
   3   7  13       58.81       58.48      7.27 o
   4   7  13       97.45      100.51      9.27 o
   5   7  13      276.68      284.73     13.48 o
   6   7  13       28.49       28.98      6.31 o
   7   7  13      235.58      269.69     17.23 o
   8   7  13       38.49       49.83      7.99 o
   9   7  13      115.92      108.74     14.91 o
  10   7  13       28.78       29.54     16.01 o
  11   7  13       64.27       54.84     27.20 o
  -6   8  13        0.13       11.68     15.61 o
  -5   8  13       11.22        7.06     25.50 o
  -4   8  13       52.64       78.40     20.39 o
  -3   8  13       64.50       57.35     12.19 o
  -2   8  13        5.27        2.73      7.40 o
  -1   8  13      837.66      916.18     40.95 o
   0   8  13       41.09       43.07      8.03 o
   1   8  13       85.11      104.45      9.08 o
   2   8  13       62.53       69.14      7.82 o
   3   8  13       12.06        4.74      4.82 o
   4   8  13        2.73        5.35      4.52 o
   5   8  13       77.91       92.27     12.06 o
   6   8  13        0.14        2.58      4.76 o
   7   8  13       22.07       28.06      7.26 o
   8   8  13       98.21       96.51     10.78 o
   9   8  13      123.77      117.03     13.69 o
  10   8  13       85.22       52.32     24.34 o
  -6   9  13        1.06       40.85     27.30 o
  -5   9  13      101.65      122.74     23.35 o
  -4   9  13       19.25       44.85     18.62 o
  -3   9  13        1.21        4.03      8.10 o
  -2   9  13       70.82       67.31     10.30 o
  -1   9  13      140.02      162.67     12.71 o
   0   9  13      334.56      358.27     15.96 o
   1   9  13      163.85      157.85     10.73 o
   2   9  13       11.39        6.56      4.59 o
   3   9  13      185.88      191.44     12.07 o
   4   9  13        6.40        0.59      4.44 o
   5   9  13        9.80        7.77      5.39 o
   6   9  13      377.67      391.30     15.90 o
   7   9  13       43.94       44.90     10.36 o
   8   9  13      140.55      153.28     13.99 o
   9   9  13        0.42       -0.97      8.19 o
  10   9  13        3.76        8.89      9.68 o
  -5  10  13       21.05       41.18     25.78 o
  -4  10  13        7.84       19.06     17.92 o
  -3  10  13       16.08       21.52     16.97 o
  -2  10  13      164.76      152.98     16.54 o
  -1  10  13       98.22       95.76     10.72 o
   0  10  13      360.16      395.30     14.84 o
   1  10  13        0.97        0.08      7.19 o
   2  10  13        5.48       14.37      5.35 o
   3  10  13        2.58        2.63      4.40 o
   4  10  13      185.84      195.61     12.68 o
   5  10  13        2.24        5.91      5.40 o
   6  10  13      145.57      134.88     11.49 o
   7  10  13       76.03       76.10      9.45 o
   8  10  13      163.53      149.03     12.85 o
   9  10  13      489.53      523.81     20.11 o
  10  10  13       18.95       25.78     13.75 o
  -5  11  13       60.19       48.78     19.92 o
  -4  11  13      132.01      143.41     25.25 o
  -3  11  13       80.23       90.94     26.11 o
  -2  11  13       74.43       66.36      9.70 o
  -1  11  13       46.37       50.31      8.89 o
   0  11  13       65.49       65.56      8.83 o
   1  11  13       30.87       23.19      7.08 o
   2  11  13       61.60       66.58      8.26 o
   3  11  13       56.18       50.70      7.91 o
   4  11  13      150.80      148.56     11.60 o
   5  11  13       56.92       60.30      8.31 o
   6  11  13        9.03        8.05      6.05 o
   7  11  13      205.31      219.66     14.93 o
   8  11  13       27.20       13.86      6.98 o
   9  11  13       52.65       61.86     10.72 o
  10  11  13       13.42       10.56     17.00 o
  -4  12  13        6.18       22.74     17.65 o
  -3  12  13      189.32      215.62     27.48 o
  -2  12  13       59.31       61.00     12.76 o
  -1  12  13      215.36      234.10     15.50 o
   0  12  13        1.02        2.52      6.00 o
   1  12  13      215.29      231.77     14.27 o
   2  12  13       62.07       58.10      8.40 o
   3  12  13      123.85      128.79     12.09 o
   4  12  13       69.82       66.64      8.66 o
   5  12  13       25.68       33.16      7.43 o
   6  12  13        2.51       13.53      6.49 o
   7  12  13       74.08       63.54     10.11 o
   8  12  13      105.70       93.50     13.98 o
   9  12  13        1.44       -7.44      7.44 o
  10  12  13        0.09        8.22     11.23 o
  -4  13  13       79.92       65.25     23.05 o
  -3  13  13        2.98        5.86     16.63 o
  -2  13  13       38.16       53.03     19.34 o
  -1  13  13        0.41       10.03      8.20 o
   0  13  13        5.79       -3.93      7.56 o
   1  13  13        3.22        3.04      6.09 o
   2  13  13       56.02       63.38      9.87 o
   3  13  13       40.17       39.40      8.39 o
   4  13  13      187.02      165.23     20.26 o
   5  13  13       59.07       53.09     12.65 o
   6  13  13       78.76       73.18     16.38 o
   7  13  13       68.35       45.93      9.85 o
   8  13  13       89.03       92.17     11.90 o
   9  13  13        0.15        5.85     10.40 o
  -3  14  13        3.91      -21.00     21.00 o
  -2  14  13        6.70       -7.04     22.78 o
  -1  14  13       79.29       51.32     30.07 o
   0  14  13      141.47      143.55     16.36 o
   1  14  13       25.17       24.52     10.50 o
   2  14  13        8.55       18.94      7.98 o
   3  14  13        1.13        9.26      6.67 o
   4  14  13        0.02       -1.11      5.60 o
   5  14  13       50.64       43.41      9.21 o
   6  14  13       24.72       36.15      9.05 o
   7  14  13       53.28       41.66     10.06 o
   8  14  13        9.09       31.09     12.67 o
   9  14  13        9.56       12.24     12.27 o
  -2  15  13       98.39       40.42     60.51 o
  -1  15  13       52.79       63.38     18.07 o
   0  15  13       42.83       40.85     12.04 o
   1  15  13      148.76      134.35     13.54 o
   2  15  13       21.76       11.27      8.36 o
   3  15  13        0.12        0.68     11.99 o
   4  15  13       24.63       28.40      8.77 o
   5  15  13       18.33       16.55      8.33 o
   6  15  13        0.87        1.48      7.37 o
   7  15  13       50.40       54.22     11.10 o
   8  15  13       96.75       99.43     17.99 o
  -1  16  13      144.04      145.44     36.67 o
   0  16  13        0.44        5.91     27.23 o
   1  16  13      156.97      187.48     28.33 o
   2  16  13       33.27       30.07     14.13 o
   3  16  13        8.73        4.01      9.29 o
   4  16  13       11.04        9.99      8.19 o
   5  16  13       89.34       77.44     11.78 o
   6  16  13        7.94        8.87      8.66 o
   7  16  13       12.31       19.31     12.16 o
   0  17  13        9.12       27.61     60.73 o
   1  17  13       64.96       83.31     19.81 o
   2  17  13       84.68      108.69     16.55 o
   3  17  13        1.69       -2.35     10.40 o
   4  17  13        1.44        1.32     10.92 o
   5  17  13       25.71       20.18      8.93 o
   6  17  13       79.32       97.66     16.40 o
   0  -8  14       40.15       43.48     18.30 o
   1  -8  14       78.91       73.93     22.10 o
   2  -8  14       99.96      100.91     26.90 o
  -2  -7  14        7.78       18.47     17.43 o
  -1  -7  14        1.22        6.92     13.71 o
   0  -7  14       51.66       56.94     19.79 o
   1  -7  14        1.80       30.26     17.46 o
   2  -7  14       12.71       45.72     18.73 o
   3  -7  14       39.47       59.69     20.25 o
   4  -7  14       30.12       32.13     18.24 o
  -3  -6  14       42.37       21.02     18.08 o
  -2  -6  14       29.82       35.27     17.96 o
  -1  -6  14       49.46       42.88     18.22 o
   0  -6  14       32.62       28.55     16.30 o
   1  -6  14        1.86        9.43     12.46 o
   2  -6  14      104.53      105.52     23.23 o
   3  -6  14       57.00       22.18     16.02 o
   4  -6  14      128.60      153.91     29.82 o
   5  -6  14       41.72       60.61     22.16 o
  -4  -5  14        3.36        3.66     15.77 o
  -3  -5  14       48.17       54.68     19.71 o
  -2  -5  14       28.08       45.42     19.57 o
  -1  -5  14        6.29       11.47     13.47 o
   0  -5  14      161.38      162.28     29.02 o
   1  -5  14      136.34      153.31     28.56 o
   2  -5  14       89.30      116.22     24.63 o
   3  -5  14       86.19       53.10     19.89 o
   4  -5  14       11.21       17.60     13.76 o
   5  -5  14        8.53       16.75     15.32 o
   6  -5  14        1.52       50.51     20.50 o
  -5  -4  14       13.86      -13.61     13.61 o
  -4  -4  14        0.96       -9.49     14.72 o
  -3  -4  14       73.13       76.69     22.17 o
  -2  -4  14       33.79       16.43     11.73 o
  -1  -4  14      124.39      125.61     18.65 o
   0  -4  14       67.66       64.37     19.13 o
   1  -4  14      106.49      115.65     23.46 o
   2  -4  14      251.35      226.86     31.89 o
   3  -4  14      228.78      231.44     33.83 o
   4  -4  14       94.97       61.96     20.49 o
   5  -4  14        7.01        1.94     42.79 o
   6  -4  14       68.57       71.98     26.76 o
   7  -4  14       44.71       74.56     17.31 o
  -5  -3  14        0.11       -2.44     14.81 o
  -4  -3  14       25.38       13.40     13.85 o
  -3  -3  14       39.21       40.48     14.18 o
  -2  -3  14       91.11       43.74     14.62 o
  -1  -3  14      235.58      228.88     24.30 o
   0  -3  14      122.91       87.03     16.52 o
   1  -3  14      236.65      293.96     26.99 o
   2  -3  14      114.45      115.48     18.50 o
   3  -3  14        0.80        6.46      9.36 o
   4  -3  14       25.53       40.21     13.94 o
   5  -3  14        1.89        7.58     15.38 o
   6  -3  14       51.23       61.83     23.44 o
   7  -3  14       60.74       58.22     16.65 o
   8  -3  14       22.79       33.62     19.93 o
  -6  -2  14        9.18        4.51     16.01 o
  -5  -2  14        0.09       -3.15     14.23 o
  -4  -2  14       24.28       26.32     17.14 o
  -3  -2  14       71.29       30.79     21.91 o
  -2  -2  14      122.44      101.68     15.53 o
  -1  -2  14        0.83       -3.34      8.39 o
   0  -2  14      102.48       81.59     13.35 o
   1  -2  14       71.12       68.04     15.54 o
   2  -2  14       63.40       64.55     14.50 o
   3  -2  14       19.10       24.56     12.49 o
   4  -2  14       41.31       36.57     27.56 o
   5  -2  14        5.29       11.04     11.66 o
   6  -2  14       32.83       54.89     16.56 o
   7  -2  14       19.48       17.44     22.17 o
   8  -2  14        6.39        6.49      9.74 o
  -6  -1  14        0.01       28.91     49.94 o
  -5  -1  14        0.10        2.32     11.22 o
  -4  -1  14        0.20       -9.42      9.60 o
  -3  -1  14      155.90      165.11     18.92 o
  -2  -1  14        8.14       18.55     12.46 o
  -1  -1  14       11.64       16.42      9.57 o
   0  -1  14      216.89      233.98     21.25 o
   1  -1  14       78.55      117.61     18.24 o
   2  -1  14        1.99        0.17      9.22 o
   3  -1  14        0.36        4.79     11.47 o
   4  -1  14       28.70       26.38      9.32 o
   5  -1  14        0.04        2.28     11.55 o
   6  -1  14       21.54       40.72     14.56 o
   7  -1  14        0.52        4.71      9.94 o
   8  -1  14        3.11       20.89     11.61 o
   9  -1  14       93.93      101.97     15.90 o
  -6   0  14        9.95       40.31     15.85 o
  -5   0  14        7.59       24.91     14.00 o
  -4   0  14       10.19       14.34     12.36 o
  -3   0  14      178.44      176.51     19.32 o
  -2   0  14       79.01       52.44     11.97 o
  -1   0  14       10.12        4.96      8.24 o
   0   0  14        1.10       -0.92      7.30 o
   1   0  14       46.78       34.96     12.77 o
   2   0  14       10.72       13.89     10.36 o
   3   0  14      403.29      413.41     23.82 o
   4   0  14        3.50        3.25      7.37 o
   5   0  14      155.74      155.70     20.84 o
   6   0  14        7.98       35.36     11.24 o
   7   0  14        1.95       10.06      8.29 o
   8   0  14       15.59       21.88      7.78 o
   9   0  14        9.18       21.32      8.54 o
  -6   1  14       54.81       48.90     30.54 o
  -5   1  14        2.20        1.06      9.58 o
  -4   1  14       40.83       43.32     12.68 o
  -3   1  14        0.09        8.22     24.01 o
  -2   1  14        2.42        4.73      7.77 o
  -1   1  14      152.35      165.84     10.66 o
   0   1  14      176.99      257.73     30.09 o
   1   1  14      241.04      314.76     18.27 o
   2   1  14       70.06       69.80     11.20 o
   3   1  14        0.12       23.05      7.86 o
   4   1  14      360.34      377.54     19.36 o
   5   1  14        0.03        3.40      7.49 o
   6   1  14        5.69       11.90      7.27 o
   7   1  14       10.27       25.10      7.81 o
   8   1  14        9.57       -0.46      7.01 o
   9   1  14       20.34       35.40     10.48 o
  -6   2  14       29.33       24.94     14.45 o
  -5   2  14        5.23       14.13     10.62 o
  -4   2  14        0.02        4.43      7.70 o
  -3   2  14        1.88        1.82      7.84 o
  -2   2  14       15.37       10.98      9.24 o
  -1   2  14        0.05       -1.33      9.04 o
   0   2  14       33.23       25.40     15.70 o
   1   2  14       32.94       22.09      8.24 o
   2   2  14      484.54      483.13     18.07 o
   3   2  14      291.51      336.18     16.63 o
   4   2  14       45.01       48.55      8.59 o
   5   2  14        0.01       -1.97      4.23 o
   6   2  14       11.52       26.55      7.56 o
   7   2  14        8.95       14.93      8.54 o
   8   2  14      137.57      154.80     17.57 o
   9   2  14        4.65       16.33      8.70 o
  10   2  14       17.35       26.71     25.33 o
  -6   3  14       11.83       10.84     10.46 o
  -5   3  14       33.62       20.78     10.87 o
  -4   3  14       83.54       61.83     11.23 o
  -3   3  14        1.17       19.47     13.47 o
  -2   3  14        5.54      -13.69     16.09 o
  -1   3  14      133.00      124.37     10.15 o
   0   3  14        9.78       11.32      9.10 o
   1   3  14       36.97       42.79      7.85 o
   2   3  14      173.83      197.10     13.90 o
   3   3  14      222.02      271.78     26.91 o
   4   3  14      384.35      404.77     22.65 o
   5   3  14        5.80       -0.31     10.24 o
   6   3  14        0.04        3.20      5.47 o
   7   3  14       10.62       18.90      8.43 o
   8   3  14       21.41        4.57     17.06 o
   9   3  14      122.17      142.74     27.92 o
  10   3  14       11.97      -10.17     25.06 o
  -6   4  14       84.04       94.27     19.74 o
  -5   4  14        4.17       -5.05      8.03 o
  -4   4  14        6.12        4.82      8.17 o
  -3   4  14        9.21        4.75      8.49 o
  -2   4  14       30.41        5.68     18.33 o
  -1   4  14      337.13      325.76     13.02 o
   0   4  14       70.40       48.75      8.22 o
   1   4  14       62.02       40.91      8.24 o
   2   4  14       45.04       53.79     10.75 o
   3   4  14      803.79      773.42     21.69 o
   4   4  14        4.20        5.07      5.09 o
   5   4  14      357.57      375.90     17.12 o
   6   4  14       10.63        9.50      6.74 o
   7   4  14        9.89        9.72      8.64 o
   8   4  14        0.01       12.50      8.51 o
   9   4  14        5.84        7.30      8.03 o
  10   4  14        2.48      -14.79     20.59 o
  -6   5  14       15.34       39.86     20.70 o
  -5   5  14       33.76       31.22     10.21 o
  -4   5  14       67.88       62.27     11.83 o
  -3   5  14       18.86        1.82      7.51 o
  -2   5  14       24.81       12.31      5.19 o
  -1   5  14       52.00       47.12      9.24 o
   0   5  14      165.68      194.85     14.33 o
   1   5  14      160.73      183.13     12.77 o
   2   5  14       67.12       74.39     11.05 o
   3   5  14       33.01       22.04      6.49 o
   4   5  14        3.61        8.24      4.86 o
   5   5  14       31.51       26.65      6.37 o
   6   5  14       29.32       27.23      6.73 o
   7   5  14       36.93       34.84      7.80 o
   8   5  14        2.17       11.87     12.09 o
   9   5  14        2.08       16.18      9.38 o
  10   5  14        0.80       24.84     11.81 o
  -6   6  14      142.98      130.41     28.07 o
  -5   6  14       39.67       34.66     11.72 o
  -4   6  14        7.03        4.00      9.93 o
  -3   6  14        3.72       14.30      7.77 o
  -2   6  14        5.67        2.42      4.92 o
  -1   6  14       61.48       53.26      8.40 o
   0   6  14        6.22        3.45      7.51 o
   1   6  14       37.87       34.76      7.27 o
   2   6  14        2.01       -2.09      4.27 o
   3   6  14      290.95      305.15     14.16 o
   4   6  14      116.28      131.26     10.61 o
   5   6  14      450.13      454.53     18.32 o
   6   6  14       27.28       29.06      6.80 o
   7   6  14       26.70       18.46      6.47 o
   8   6  14       13.36        6.95     13.12 o
   9   6  14       27.63       35.40     14.16 o
  10   6  14        1.35        4.08      8.70 o
  -6   7  14       71.80       92.80     15.35 o
  -5   7  14       99.14      107.33     16.42 o
  -4   7  14        0.02        5.74     10.05 o
  -3   7  14        4.72        6.79      7.46 o
  -2   7  14        3.36        9.27      6.87 o
  -1   7  14       70.32       66.07     11.18 o
   0   7  14       41.86       47.91     11.20 o
   1   7  14      179.99      210.17     13.98 o
   2   7  14       22.99       20.32      6.40 o
   3   7  14       71.49       67.96      9.59 o
   4   7  14        0.71       -3.11      6.83 o
   5   7  14       58.89       57.34     11.73 o
   6   7  14       91.62      100.93     10.32 o
   7   7  14        3.74        6.77      5.42 o
   8   7  14        8.07       17.86      8.23 o
   9   7  14        5.03       26.93      9.08 o
  10   7  14       17.46       43.64     14.53 o
  -5   8  14       25.85       26.69     24.54 o
  -4   8  14        0.15       -9.26     15.57 o
  -3   8  14        0.75        6.66      9.80 o
  -2   8  14       31.76       29.62      7.35 o
  -1   8  14       33.20       29.61      7.61 o
   0   8  14        2.75        2.82      8.69 o
   1   8  14       22.60       20.10     10.43 o
   2   8  14        0.36        0.13      4.17 o
   3   8  14      290.71      327.83     14.06 o
   4   8  14      163.09      199.86     13.04 o
   5   8  14      136.93      153.15     13.49 o
   6   8  14       55.10       56.89      8.74 o
   7   8  14       33.54       33.12     10.73 o
   8   8  14      131.17       88.55     13.53 o
   9   8  14       42.50       46.46     11.43 o
  10   8  14       57.00       46.63     16.09 o
  -5   9  14       31.85       36.59     19.28 o
  -4   9  14       23.82       36.95     19.03 o
  -3   9  14      116.62      136.95     17.29 o
  -2   9  14        1.37        5.92      6.50 o
  -1   9  14        6.89        3.46      7.63 o
   0   9  14       80.83       89.14     10.77 o
   1   9  14       50.29       59.40     12.25 o
   2   9  14       76.11       75.75      8.69 o
   3   9  14       24.42       20.69      6.25 o
   4   9  14      163.92      155.21     11.59 o
   5   9  14        0.66       10.02      5.20 o
   6   9  14       57.22       55.34      9.20 o
   7   9  14        0.02        6.19      6.08 o
   8   9  14       67.72       53.22      8.80 o
   9   9  14        4.25        1.14      8.29 o
  10   9  14       51.06       32.70     20.62 o
  -5  10  14       64.61      103.34     33.58 o
  -4  10  14      104.94      104.21     23.84 o
  -3  10  14       24.30       29.48     18.81 o
  -2  10  14        1.27       -3.92      8.31 o
  -1  10  14      124.60      110.12     11.55 o
   0  10  14       82.35       79.25     10.19 o
   1  10  14       19.67       12.77      8.29 o
   2  10  14      147.45      144.08     11.10 o
   3  10  14      147.63      162.51     11.79 o
   4  10  14      100.03       90.22      9.76 o
   5  10  14      414.75      421.37     16.49 o
   6  10  14        0.69       -1.15      7.53 o
   7  10  14       48.96       36.22      7.71 o
   8  10  14      105.73      101.10     12.32 o
   9  10  14       22.39       14.47      7.33 o
  10  10  14       11.60       21.35     13.80 o
  -4  11  14       29.17       15.37     27.82 o
  -3  11  14       68.78       49.94     19.90 o
  -2  11  14       37.00       20.83     12.23 o
  -1  11  14       77.10       77.22     10.98 o
   0  11  14       21.40       10.68      7.23 o
   1  11  14      160.29      182.27     12.82 o
   2  11  14       47.62       54.18     15.36 o
   3  11  14        2.49       -2.26      5.14 o
   4  11  14        5.87        0.32      6.28 o
   5  11  14      222.44      234.23     14.73 o
   6  11  14      111.34      111.82     12.28 o
   7  11  14        3.08       -0.30      5.63 o
   8  11  14        7.16       14.65      6.77 o
   9  11  14        0.76       -4.39      7.84 o
  10  11  14        4.17       12.97     15.81 o
  -4  12  14        2.65      -13.93     16.28 o
  -3  12  14        0.34      -15.56     18.13 o
  -2  12  14        9.81        4.52      9.63 o
  -1  12  14       12.57       10.84      7.67 o
   0  12  14       25.54       29.67      8.02 o
   1  12  14      117.29      108.02     11.17 o
   2  12  14      102.78      110.27     13.51 o
   3  12  14      286.38      256.37     27.95 o
   4  12  14       11.15       13.84      6.73 o
   5  12  14      134.65      129.97     11.90 o
   6  12  14       94.09       91.48     11.38 o
   7  12  14        8.07       14.07      7.50 o
   8  12  14       10.48        5.24      8.03 o
   9  12  14        0.87       16.29     10.59 o
  -3  13  14       31.76       26.06     18.33 o
  -2  13  14       28.94       35.49     17.86 o
  -1  13  14        6.62        8.43      9.25 o
   0  13  14        0.46        0.28      6.56 o
   1  13  14       32.08       34.96      8.59 o
   2  13  14        2.07        7.16      7.81 o
   3  13  14        0.01        0.47      5.19 o
   4  13  14        0.12        6.88      6.17 o
   5  13  14      119.47      105.69     12.23 o
   6  13  14       36.60       14.23      8.26 o
   7  13  14       11.87       12.57      7.96 o
   8  13  14       67.08       43.64     10.99 o
   9  13  14        2.10        3.14     10.99 o
  -2  14  14       28.95       46.65     26.57 o
  -1  14  14        2.82      -19.82     20.09 o
   0  14  14        0.00       10.36      9.87 o
   1  14  14       13.96       13.49      7.54 o
   2  14  14        1.65       -1.23      7.30 o
   3  14  14       57.88       75.51     16.07 o
   4  14  14      269.32      288.65     17.98 o
   5  14  14      214.00      236.18     16.96 o
   6  14  14       79.47       90.04     12.09 o
   7  14  14       32.28       26.99      8.98 o
   8  14  14        1.01       17.57     10.96 o
  -1  15  14       19.23       41.02     27.87 o
   0  15  14       11.98       21.50     11.86 o
   1  15  14       38.60       37.98     10.71 o
   2  15  14       50.18       33.66     10.45 o
   3  15  14       13.80        1.16     11.68 o
   4  15  14        8.13       18.85      8.04 o
   5  15  14        0.48       11.19      7.45 o
   6  15  14        0.08       -5.99      7.50 o
   7  15  14      250.91      245.04     26.88 o
   8  15  14       28.71       14.55     12.62 o
   0  16  14       15.84       41.03     33.48 o
   1  16  14        0.00        8.59      9.48 o
   2  16  14        1.04        2.34      9.85 o
   3  16  14       60.28       54.19     13.31 o
   4  16  14       90.13       63.61     14.02 o
   5  16  14        4.99       -3.88      7.31 o
   6  16  14       40.87       20.40     11.93 o
   7  16  14        9.61       18.75     14.91 o
   1  17  14        9.82       87.26     26.85 o
   2  17  14        9.35       21.85     21.14 o
   3  17  14       42.73       37.97     12.77 o
   4  17  14       67.38       66.39     20.58 o
   5  17  14        7.03       11.10     12.63 o
  -2  -6  15        0.02       15.64     16.63 o
  -1  -6  15       82.59       34.42     19.77 o
   0  -6  15       17.04       20.82     15.30 o
   1  -6  15       16.03       13.05     15.26 o
   2  -6  15       20.16        8.63     14.93 o
   3  -6  15       18.12       40.84     18.38 o
   4  -6  15        0.81        3.71     15.27 o
  -3  -5  15       75.58       73.02     24.68 o
  -2  -5  15       10.98        3.13     13.48 o
  -1  -5  15      146.25       74.63     23.43 o
   0  -5  15        0.55       15.53     15.84 o
   1  -5  15       28.45       23.02     16.85 o
   2  -5  15        4.32       10.87     13.42 o
   3  -5  15        3.78       37.04     18.58 o
   4  -5  15       12.79       15.33     15.72 o
   5  -5  15        0.04       35.83     19.24 o
  -4  -4  15        2.84        9.40     17.96 o
  -3  -4  15        6.61       -8.24     13.43 o
  -2  -4  15       20.64        2.55     14.57 o
  -1  -4  15       15.47        2.38     12.65 o
   0  -4  15       17.57       18.67     15.71 o
   1  -4  15        2.89       17.12     14.48 o
   2  -4  15       45.02       51.85     19.61 o
   3  -4  15       88.79      115.39     26.17 o
   4  -4  15        4.35       14.93     15.54 o
   5  -4  15      142.60      181.23     30.93 o
   6  -4  15       67.00       98.00     24.63 o
  -4  -3  15       29.51       10.60     16.61 o
  -3  -3  15       20.66        9.19     13.97 o
  -2  -3  15      161.69      167.06     30.16 o
  -1  -3  15       81.95       57.51     13.85 o
   0  -3  15      204.37      226.93     33.16 o
   1  -3  15       21.31       24.06     14.27 o
   2  -3  15        2.24       -1.26     11.99 o
   3  -3  15        1.03        4.41      8.27 o
   4  -3  15        1.43       11.32     11.69 o
   5  -3  15       37.12       49.62     14.69 o
   6  -3  15      101.32      120.40     20.96 o
   7  -3  15       81.77       82.33     35.69 o
  -5  -2  15       11.01       -1.03     16.77 o
  -4  -2  15      149.66      116.84     27.54 o
  -3  -2  15        0.16       -7.12     12.40 o
  -2  -2  15      127.24      153.15     22.10 o
  -1  -2  15       12.17       22.95     14.52 o
   0  -2  15       13.01       20.21     11.97 o
   1  -2  15      108.41      135.43     20.16 o
   2  -2  15        5.16       12.88     10.65 o
   3  -2  15        0.48       -2.72      7.79 o
   4  -2  15       65.34       68.68     17.85 o
   5  -2  15        3.82        4.76     28.80 o
   6  -2  15        1.18        3.50     12.41 o
   7  -2  15       14.40       18.91     35.67 o
  -5  -1  15        6.36       -0.32     14.68 o
  -4  -1  15       34.05       18.20     13.67 o
  -3  -1  15       68.60       41.46     15.05 o
  -2  -1  15        2.71        4.04      9.21 o
  -1  -1  15      238.09      254.84     25.12 o
   0  -1  15       71.76       86.03     14.85 o
   1  -1  15        2.40        6.30      9.38 o
   2  -1  15        1.94        1.43      9.41 o
   3  -1  15       95.10       97.20     16.54 o
   4  -1  15       52.82       54.79     11.15 o
   5  -1  15       16.64       11.00     13.00 o
   6  -1  15        0.30       13.30     12.71 o
   7  -1  15       24.21        2.93     13.24 o
   8  -1  15       15.39       35.17     22.88 o
  -5   0  15       66.57       93.20     52.48 o
  -4   0  15        0.00       -0.73     14.01 o
  -3   0  15      182.41      179.70     24.56 o
  -2   0  15        0.44        9.54     11.05 o
  -1   0  15        0.08       -6.74     12.10 o
   0   0  15       11.26       11.84      9.17 o
   1   0  15       16.93       12.88     10.66 o
   2   0  15       31.61       16.19      9.15 o
   3   0  15       11.08       27.71      8.95 o
   4   0  15       48.79       45.55     10.69 o
   5   0  15       10.76        1.38     11.20 o
   6   0  15      208.42      226.17     25.75 o
   7   0  15        7.30        3.64     13.39 o
   8   0  15      248.56      238.80     18.41 o
  -5   1  15       20.98       44.48     16.82 o
  -4   1  15        0.04      -12.43     12.43 o
  -3   1  15      173.86      152.81     18.79 o
  -2   1  15      269.38      293.83     23.43 o
  -1   1  15        3.03        1.82      7.86 o
   0   1  15       42.28       63.74     15.41 o
   1   1  15       52.33       69.77      9.99 o
   2   1  15      181.54      184.46     21.84 o
   3   1  15        7.65        8.56      7.67 o
   4   1  15        5.31       23.79      8.82 o
   5   1  15      129.16      123.90     25.92 o
   6   1  15       24.55       48.22     13.22 o
   7   1  15       11.42        7.69      8.30 o
   8   1  15       11.55        4.93      8.03 o
   9   1  15       41.67       28.70     13.15 o
  -5   2  15       29.05       21.39     14.98 o
  -4   2  15       14.78        6.96     10.88 o
  -3   2  15        1.31       10.79     14.41 o
  -2   2  15      143.99      108.01     15.99 o
  -1   2  15        1.88        2.56     15.14 o
   0   2  15      234.42      222.24     22.58 o
   1   2  15       23.21       29.23      9.47 o
   2   2  15       44.70       37.26     12.22 o
   3   2  15        1.11       11.77      7.75 o
   4   2  15      165.93      134.30     16.31 o
   5   2  15      150.40      160.71     11.64 o
   6   2  15        4.50       -4.67     10.76 o
   7   2  15      198.14      219.70     19.82 o
   8   2  15       12.34       42.28     14.25 o
   9   2  15       81.60      110.85     33.12 o
  -6   3  15        5.40       -8.22     16.08 o
  -5   3  15        0.75       -3.62     24.03 o
  -4   3  15        2.33      -10.82     12.86 o
  -3   3  15       31.86       -0.16      8.98 o
  -2   3  15       17.21       13.37      9.40 o
  -1   3  15      100.44      100.45      9.86 o
   0   3  15       10.96       20.60     18.59 o
   1   3  15       45.65       66.41     11.32 o
   2   3  15       26.66       26.44      8.03 o
   3   3  15       64.21       57.23      9.09 o
   4   3  15       47.79       34.39      8.02 o
   5   3  15       94.81       99.14     16.09 o
   6   3  15        5.95       20.51     10.00 o
   7   3  15       45.60       48.45     11.57 o
   8   3  15       79.04       61.10     21.06 o
   9   3  15       29.48       28.97     15.08 o
  -6   4  15       10.54       14.96     18.86 o
  -5   4  15       10.97       -6.24      9.21 o
  -4   4  15        0.08       -1.30      9.00 o
  -3   4  15      131.66      145.79     16.97 o
  -2   4  15      120.84      103.31     18.92 o
  -1   4  15      126.43      149.20     11.53 o
   0   4  15       11.58        6.03      8.68 o
   1   4  15       48.75       57.73      7.55 o
   2   4  15       17.37       12.10      5.85 o
   3   4  15       59.29       71.43      9.31 o
   4   4  15        4.60        6.59      5.51 o
   5   4  15       21.30        8.67     12.47 o
   6   4  15       35.77       43.63      9.01 o
   7   4  15       78.47       65.18     13.99 o
   8   4  15       47.26       76.43     13.63 o
   9   4  15       45.88       47.78     12.87 o
  -5   5  15       58.00       61.30     13.64 o
  -4   5  15       46.04       38.70     14.59 o
  -3   5  15       84.71       74.52     12.90 o
  -2   5  15      391.11      421.93     19.38 o
  -1   5  15      192.91      203.67     11.84 o
   0   5  15      326.81      381.53     27.27 o
   1   5  15        5.96        7.65      5.00 o
   2   5  15       37.65       45.12     10.66 o
   3   5  15      138.81      133.91     12.22 o
   4   5  15       26.09       18.38      6.51 o
   5   5  15       57.03       54.40     12.56 o
   6   5  15       74.40       78.36     10.19 o
   7   5  15        3.28        2.58      6.58 o
   8   5  15      137.16      169.26     21.47 o
   9   5  15      246.28      281.31     42.67 o
  10   5  15       75.02      106.31     33.31 o
  -5   6  15        6.60       21.30     12.62 o
  -4   6  15       37.40       31.37     10.49 o
  -3   6  15       26.06       28.49     11.16 o
  -2   6  15      274.36      295.06     22.42 o
  -1   6  15       85.33       85.57     10.31 o
   0   6  15      111.50      143.17     16.70 o
   1   6  15       27.71       29.40      7.37 o
   2   6  15       53.01       50.93     19.73 o
   3   6  15       10.35       13.45      7.68 o
   4   6  15        6.16       -4.20      4.89 o
   5   6  15      279.35      256.15     20.33 o
   6   6  15       23.15       14.24      5.88 o
   7   6  15      198.04      232.04     16.66 o
   8   6  15      109.89      109.24     21.56 o
   9   6  15      289.36      296.61     24.52 o
  10   6  15        3.53       53.22     26.01 o
  -4   7  15       16.70       16.58     10.71 o
  -3   7  15       19.13       19.85     11.10 o
  -2   7  15        2.89       -2.80      6.94 o
  -1   7  15      316.47      328.56     16.39 o
   0   7  15        9.23       -0.36     10.08 o
   1   7  15       51.43       42.44     12.55 o
   2   7  15       18.93       23.48      6.69 o
   3   7  15        9.98        6.99      5.66 o
   4   7  15       30.41       23.34      6.76 o
   5   7  15       96.42      107.48     10.37 o
   6   7  15       30.87       24.27      7.19 o
   7   7  15       25.45       30.03      6.99 o
   8   7  15       58.51       70.40     13.25 o
   9   7  15        3.12        8.22      8.75 o
  10   7  15       56.71       82.26     20.24 o
  -5   8  15       67.04      101.22     31.86 o
  -4   8  15        4.46        3.94     17.97 o
  -3   8  15      150.24      163.59     18.54 o
  -2   8  15       31.48       21.19      7.73 o
  -1   8  15      184.18      205.39     14.41 o
   0   8  15        5.67       -5.73      5.73 o
   1   8  15        1.38        4.98      8.69 o
   2   8  15       68.49       70.59     12.06 o
   3   8  15       41.91       39.38      7.56 o
   4   8  15        2.04        3.39      5.61 o
   5   8  15       24.65       16.95      7.04 o
   6   8  15       17.38       16.46      6.78 o
   7   8  15       16.56       11.19      6.71 o
   8   8  15       77.43       79.79      9.96 o
   9   8  15       71.13       62.78     22.24 o
  10   8  15       11.07       14.20     15.69 o
  -4   9  15       14.52       -4.25     17.31 o
  -3   9  15        3.55        6.63     15.34 o
  -2   9  15       80.34       64.07      9.62 o
  -1   9  15        2.20        2.38      9.68 o
   0   9  15      162.55      157.72     13.51 o
   1   9  15        1.38       -4.44      8.44 o
   2   9  15        0.12       -8.56      8.56 o
   3   9  15      207.45      234.07     14.13 o
   4   9  15        5.77       -1.83      5.54 o
   5   9  15        7.72        8.27      7.53 o
   6   9  15        0.01       -5.74      5.74 o
   7   9  15       20.96       22.32      8.70 o
   8   9  15       27.28       28.31      7.85 o
   9   9  15        0.14       -5.68     10.85 o
  10   9  15       52.30       70.09     21.70 o
  -4  10  15        1.02        5.01     18.03 o
  -3  10  15        3.08       19.55     19.17 o
  -2  10  15      118.25      107.03     11.46 o
  -1  10  15       49.26       54.92      9.80 o
   0  10  15      306.36      311.07     17.23 o
   1  10  15        0.21       -1.68      8.10 o
   2  10  15       21.25       13.80      6.01 o
   3  10  15        4.71        3.08      6.46 o
   4  10  15      226.58      220.80     14.15 o
   5  10  15       70.26       63.07      9.37 o
   6  10  15       10.62       12.39      6.07 o
   7  10  15      114.07      116.96     11.65 o
   8  10  15       33.17       37.82      8.75 o
   9  10  15      196.92      181.30     18.08 o
  -4  11  15        0.01      -12.68     25.61 o
  -3  11  15        8.27       21.11     18.93 o
  -2  11  15       15.41       22.50      8.76 o
  -1  11  15      115.86      115.78     12.59 o
[truncated: 36,166 more chars]
